# Supplementary material for: Convergent validity of ActiGraph and Actical accelerometers for estimating physical activity in adults
Source: PLoS One. 2018 Jun 12;13(6):e0198587. doi: 10.1371/journal.pone.0198587 (PMC5997323; doi:10.1371/journal.pone.0198587)
Supplement: S1 Table — (XLSX) [file pone.0198587.s001.xlsx]

## Sheet: Sheet1
id	DateTime2	NormVecMag	LFEVecMag	ActiCalAct
SDU078	2011-07-12 12:29:59	1916.53	2124.17	677
SDU078	2011-07-12 12:31:00	1655.31	1900.78	733
SDU078	2011-07-12 12:31:59	1983.7	2247.53	1070
SDU078	2011-07-12 12:33:00	2410.88	2721.05	901
SDU078	2011-07-12 12:33:59	1290.69	1497.88	332
SDU078	2011-07-12 12:35:00	836.54	1067.17	212
SDU078	2011-07-12 12:36:00	455.58	553.47	36
SDU078	2011-07-12 12:36:59	475.52	531.54	102
SDU078	2011-07-12 12:38:00	0	1	0
SDU078	2011-07-12 12:38:59	0	0	0
SDU078	2011-07-12 12:40:00	0	0	0
SDU078	2011-07-12 12:40:59	0	0	0
SDU078	2011-07-12 12:42:00	0	0	0
SDU078	2011-07-12 12:42:59	0	0	0
SDU078	2011-07-12 12:44:00	0	0	0
SDU078	2011-07-12 12:45:00	0	0	0
SDU078	2011-07-12 12:45:59	0	0	0
SDU078	2011-07-12 12:47:00	0	0	0
SDU078	2011-07-12 12:47:59	17.72	29.73	56
SDU078	2011-07-12 12:49:00	0	0	0
SDU078	2011-07-12 12:49:59	6	12.81	0
SDU078	2011-07-12 12:51:00	0	0	0
SDU078	2011-07-12 12:51:59	0	1	202
SDU078	2011-07-12 12:53:00	0	2.24	0
SDU078	2011-07-12 12:54:00	0	0	0
SDU078	2011-07-12 12:54:59	0	0	0
SDU078	2011-07-12 12:56:00	0	0	0
SDU078	2011-07-12 12:56:59	0	0	0
SDU078	2011-07-12 12:58:00	0	0	0
SDU078	2011-07-12 12:58:59	54.6	62.06	5
SDU078	2011-07-12 13:00:00	0	0	0
SDU078	2011-07-12 13:00:59	88.41	94.63	0
SDU078	2011-07-12 13:02:00	0	0	0
SDU078	2011-07-12 13:03:00	0	0	0
SDU078	2011-07-12 13:03:59	0	0	0
SDU078	2011-07-12 13:05:00	0	0	5
SDU078	2011-07-12 13:05:59	7	13.08	0
SDU078	2011-07-12 13:07:00	0	0	0
SDU078	2011-07-12 13:07:59	0	0	0
SDU078	2011-07-12 13:09:00	0	0	0
SDU078	2011-07-12 13:09:59	0	0	0
SDU078	2011-07-12 13:11:00	0	0	0
SDU078	2011-07-12 13:12:00	0	0	0
SDU078	2011-07-12 13:12:59	0	0	0
SDU078	2011-07-12 13:14:00	50.09	61.62	10
SDU078	2011-07-12 13:14:59	0	0	0
SDU078	2011-07-12 13:16:00	0	0	0
SDU078	2011-07-12 13:16:59	0	0	0
SDU078	2011-07-12 13:18:00	0	0	0
SDU078	2011-07-12 13:18:59	0	0	0
SDU078	2011-07-12 13:20:00	0	0	0
SDU078	2011-07-12 13:21:00	0	0	0
SDU078	2011-07-12 13:21:59	143.22	164.66	0
SDU078	2011-07-12 13:23:00	0	2	0
SDU078	2011-07-12 13:23:59	0	0	0
SDU078	2011-07-12 13:25:00	20	44.58	143
SDU078	2011-07-12 13:25:59	104.35	126.72	0
SDU078	2011-07-12 13:27:00	0	0	0
SDU078	2011-07-12 13:27:59	0	0	0
SDU078	2011-07-12 13:29:00	0	0	0
SDU078	2011-07-12 13:30:00	0	0	0
SDU078	2011-07-12 13:30:59	0	0	0
SDU078	2011-07-12 13:32:00	0	0	0
SDU078	2011-07-12 13:32:59	14	21.19	0
SDU078	2011-07-12 13:34:00	0	0	0
SDU078	2011-07-12 13:34:59	0	0	0
SDU078	2011-07-12 13:36:00	0	0	0
SDU078	2011-07-12 13:36:59	0	0	0
SDU078	2011-07-12 13:38:00	0	0	0
SDU078	2011-07-12 13:39:00	249.92	276.35	0
SDU078	2011-07-12 13:39:59	0	0	0
SDU078	2011-07-12 13:41:00	0	0	0
SDU078	2011-07-12 13:41:59	54.72	71.34	20
SDU078	2011-07-12 13:43:00	179.97	195.45	15
SDU078	2011-07-12 13:43:59	0	0	0
SDU078	2011-07-12 13:45:00	0	2	0
SDU078	2011-07-12 13:45:59	0	0	0
SDU078	2011-07-12 13:47:00	0	0	0
SDU078	2011-07-12 13:48:00	0	0	0
SDU078	2011-07-12 13:48:59	0	0	0
SDU078	2011-07-12 13:50:00	0	0	0
SDU078	2011-07-12 13:50:59	0	0	0
SDU078	2011-07-12 13:52:00	0	0	0
SDU078	2011-07-12 13:52:59	0	0	0
SDU078	2011-07-12 13:54:00	0	0	0
SDU078	2011-07-12 13:54:59	0	0	0
SDU078	2011-07-12 13:56:00	0	0	0
SDU078	2011-07-12 13:57:00	0	0	0
SDU078	2011-07-12 13:57:59	0	0	0
SDU078	2011-07-12 13:59:00	0	0	0
SDU078	2011-07-12 13:59:59	0	0	0
SDU078	2011-07-12 14:01:00	26	30.08	0
SDU078	2011-07-12 14:01:59	43	68.03	0
SDU078	2011-07-12 14:03:00	0	0	0
SDU078	2011-07-12 14:03:59	0	0	0
SDU078	2011-07-12 14:05:00	49	64.08	0
SDU078	2011-07-12 14:06:00	0	0	0
SDU078	2011-07-12 14:06:59	0	0	0
SDU078	2011-07-12 14:08:00	0	0	0
SDU078	2011-07-12 14:08:59	0	0	0
SDU078	2011-07-12 14:10:00	0	0	0
SDU078	2011-07-12 14:10:59	0	0	0
SDU078	2011-07-12 14:12:00	0	0	0
SDU078	2011-07-12 14:12:59	0	0	0
SDU078	2011-07-12 14:14:00	0	0	0
SDU078	2011-07-12 14:15:00	0	0	0
SDU078	2011-07-12 14:15:59	696.83	754.58	92
SDU078	2011-07-12 14:17:00	0	0	0
SDU078	2011-07-12 14:17:59	0	0	0
SDU078	2011-07-12 14:19:00	0	3.16	0
SDU078	2011-07-12 14:19:59	0	0	0
SDU078	2011-07-12 14:21:00	0	0	0
SDU078	2011-07-12 14:21:59	0	0	0
SDU078	2011-07-12 14:23:00	0	0	0
SDU078	2011-07-12 14:24:00	0	0	0
SDU078	2011-07-12 14:24:59	0	0	0
SDU078	2011-07-12 14:26:00	0	0	0
SDU078	2011-07-12 14:26:59	0	0	0
SDU078	2011-07-12 14:28:00	0	0	0
SDU078	2011-07-12 14:28:59	0	0	0
SDU078	2011-07-12 14:30:00	0	0	0
SDU078	2011-07-12 14:30:59	0	0	0
SDU078	2011-07-12 14:32:00	0	0	0
SDU078	2011-07-12 14:33:00	0	0	0
SDU078	2011-07-12 14:33:59	136.93	192.32	0
SDU078	2011-07-12 14:35:00	122.67	138.28	5
SDU078	2011-07-12 14:35:59	0	0	0
SDU078	2011-07-12 14:37:00	0	0	0
SDU078	2011-07-12 14:37:59	0	0	0
SDU078	2011-07-12 14:39:00	0	1	0
SDU078	2011-07-12 14:39:59	0	7	0
SDU078	2011-07-12 14:41:00	0	4.24	0
SDU078	2011-07-12 14:42:00	0	1	0
SDU078	2011-07-12 14:42:59	0	0	0
SDU078	2011-07-12 14:44:00	0	0	0
SDU078	2011-07-12 14:44:59	0	0	0
SDU078	2011-07-12 14:46:00	72	87.49	0
SDU078	2011-07-12 14:46:59	1593.25	1791.57	1201
SDU078	2011-07-12 14:48:00	4961.94	5156.84	4364
SDU078	2011-07-12 14:48:59	5953.89	6127.85	5025
SDU078	2011-07-12 14:50:00	6290.21	6470.75	5025
SDU078	2011-07-12 14:51:00	5629.77	5811.29	4792
SDU078	2011-07-12 14:51:59	2056.07	2161.48	1618
SDU078	2011-07-12 14:53:00	3315.37	3575.69	2790
SDU078	2011-07-12 14:53:59	1343.01	1509.62	803
SDU078	2011-07-12 14:55:00	14	30.36	0
SDU078	2011-07-12 14:55:59	366.81	455.75	112
SDU078	2011-07-12 14:57:00	1043.44	1200.9	602
SDU078	2011-07-12 14:57:59	0	2	15
SDU078	2011-07-12 14:59:00	0	0	0
SDU078	2011-07-12 15:00:00	0	0	0
SDU078	2011-07-12 15:00:59	0	0	0
SDU078	2011-07-12 15:02:00	0	0	0
SDU078	2011-07-12 15:02:59	0	0	0
SDU078	2011-07-12 15:04:00	0	0	0
SDU078	2011-07-12 15:04:59	0	0	0
SDU078	2011-07-12 15:06:00	0	1	0
SDU078	2011-07-12 15:06:59	0	0	0
SDU078	2011-07-12 15:08:00	0	0	0
SDU078	2011-07-12 15:09:00	22	41.01	0
SDU078	2011-07-12 15:09:59	30.68	42.91	0
SDU078	2011-07-12 15:11:00	20.62	54.27	0
SDU078	2011-07-12 15:11:59	166.72	186.09	0
SDU078	2011-07-12 15:13:00	3963.26	4203.25	3235
SDU078	2011-07-12 15:13:59	4353.53	4561.79	2993
SDU078	2011-07-12 15:15:00	4652.67	4846.25	3131
SDU078	2011-07-12 15:15:59	5264.23	5441.77	3549
SDU078	2011-07-12 15:17:00	4852.47	5054.79	3830
SDU078	2011-07-12 15:18:00	4018.85	4228.52	2691
SDU078	2011-07-12 15:18:59	221.63	244.72	0
SDU078	2011-07-12 15:20:00	280.96	356.51	0
SDU078	2011-07-12 15:20:59	0	0	0
SDU078	2011-07-12 15:22:00	0	0	0
SDU078	2011-07-12 15:22:59	0	0	0
SDU078	2011-07-12 15:24:00	0	0	0
SDU078	2011-07-12 15:24:59	0	0	0
SDU078	2011-07-12 15:26:00	0	0	0
SDU078	2011-07-12 15:27:00	0	0	0
SDU078	2011-07-12 15:27:59	0	0	0
SDU078	2011-07-12 15:29:00	0	0	0
SDU078	2011-07-12 15:29:59	0	0	0
SDU078	2011-07-12 15:31:00	77.49	86.86	10
SDU078	2011-07-12 15:31:59	28.05	33.54	0
SDU078	2011-07-12 15:33:00	0	0	0
SDU078	2011-07-12 15:33:59	0	0	0
SDU078	2011-07-12 15:35:00	0	3.16	0
SDU078	2011-07-12 15:36:00	0	0	0
SDU078	2011-07-12 15:36:59	0	1.41	0
SDU078	2011-07-12 15:38:00	0	1.41	0
SDU078	2011-07-12 15:38:59	29.43	37.67	10
SDU078	2011-07-12 15:40:00	0	0	0
SDU078	2011-07-12 15:40:59	11	14.56	0
SDU078	2011-07-12 15:42:00	0	0	0
SDU078	2011-07-12 15:42:59	0	0	0
SDU078	2011-07-12 15:44:00	0	0	0
SDU078	2011-07-12 15:45:00	0	0	0
SDU078	2011-07-12 15:45:59	0	2.24	0
SDU078	2011-07-12 15:47:00	0	0	0
SDU078	2011-07-12 15:47:59	0	0	0
SDU078	2011-07-12 15:49:00	0	0	0
SDU078	2011-07-12 15:49:59	0	2	0
SDU078	2011-07-12 15:51:00	0	0	0
SDU078	2011-07-12 15:51:59	0	0	0
SDU078	2011-07-12 15:53:00	0	0	0
SDU078	2011-07-12 15:54:00	402.65	447.92	20
SDU078	2011-07-12 15:54:59	0	0	0
SDU078	2011-07-12 15:56:00	0	0	0
SDU078	2011-07-12 15:56:59	0	0	0
SDU078	2011-07-12 15:58:00	19	31	0
SDU078	2011-07-12 15:58:59	979.33	1097.35	527
SDU078	2011-07-12 16:00:00	887.75	967.7	425
SDU078	2011-07-12 16:00:59	0	0	0
SDU078	2011-07-12 16:02:00	0	0	0
SDU078	2011-07-12 16:03:00	0	0	0
SDU078	2011-07-12 16:03:59	0	1	0
SDU078	2011-07-12 16:05:00	0	0	0
SDU078	2011-07-12 16:05:59	0	0	0
SDU078	2011-07-12 16:07:00	0	0	0
SDU078	2011-07-12 16:07:59	0	0	0
SDU078	2011-07-12 16:09:00	0	0	0
SDU078	2011-07-12 16:09:59	0	0	0
SDU078	2011-07-12 16:11:00	0	0	0
SDU078	2011-07-12 16:12:00	0	0	0
SDU078	2011-07-12 16:12:59	0	0	0
SDU078	2011-07-12 16:14:00	0	0	0
SDU078	2011-07-12 16:14:59	0	0	0
SDU078	2011-07-12 16:16:00	0	0	5
SDU078	2011-07-12 16:16:59	34.67	44.96	0
SDU078	2011-07-12 16:18:00	0	0	0
SDU078	2011-07-12 16:18:59	0	0	0
SDU078	2011-07-12 16:20:00	0	0	0
SDU078	2011-07-12 16:21:00	0	0	0
SDU078	2011-07-12 16:21:59	0	0	0
SDU078	2011-07-12 16:23:00	0	0	0
SDU078	2011-07-12 16:23:59	0	0	0
SDU078	2011-07-12 16:25:00	0	0	0
SDU078	2011-07-12 16:25:59	0	0	0
SDU078	2011-07-12 16:27:00	0	0	0
SDU078	2011-07-12 16:27:59	0	0	0
SDU078	2011-07-12 16:29:00	0	6	0
SDU078	2011-07-12 16:30:00	0	0	0
SDU078	2011-07-12 16:30:59	0	0	0
SDU078	2011-07-12 16:32:00	0	0	0
SDU078	2011-07-12 16:32:59	14	28.07	0
SDU078	2011-07-12 16:34:00	3	11.22	0
SDU078	2011-07-12 16:34:59	0	0	0
SDU078	2011-07-12 16:36:00	0	0	0
SDU078	2011-07-12 16:36:59	0	0	0
SDU078	2011-07-12 16:38:00	24.21	36.36	5
SDU078	2011-07-12 16:39:00	0	0	0
SDU078	2011-07-12 16:39:59	143.87	157.28	10
SDU078	2011-07-12 16:41:00	0	0	0
SDU078	2011-07-12 16:41:59	0	2	0
SDU078	2011-07-12 16:43:00	0	0	0
SDU078	2011-07-12 16:43:59	0	0	0
SDU078	2011-07-12 16:45:00	0	0	0
SDU078	2011-07-12 16:45:59	0	0	0
SDU078	2011-07-12 16:47:00	0	0	0
SDU078	2011-07-12 16:48:00	0	0	0
SDU078	2011-07-12 16:48:59	0	0	0
SDU078	2011-07-12 16:50:00	0	0	0
SDU078	2011-07-12 16:50:59	0	0	0
SDU078	2011-07-12 16:52:00	0	3	0
SDU078	2011-07-12 16:52:59	0	0	0
SDU078	2011-07-12 16:54:00	0	0	0
SDU078	2011-07-12 16:54:59	0	0	0
SDU078	2011-07-12 16:56:00	0	0	0
SDU078	2011-07-12 16:57:00	0	0	0
SDU078	2011-07-12 16:57:59	0	0	0
SDU078	2011-07-12 16:59:00	0	0	0
SDU078	2011-07-12 16:59:59	0	3	0
SDU078	2011-07-12 17:01:00	0	4	0
SDU078	2011-07-12 17:01:59	0	0	0
SDU078	2011-07-12 17:03:00	0	0	0
SDU078	2011-07-12 17:03:59	0	0	0
SDU078	2011-07-12 17:05:00	0	0	0
SDU078	2011-07-12 17:06:00	0	0	0
SDU078	2011-07-12 17:06:59	0	0	0
SDU078	2011-07-12 17:08:00	0	0	0
SDU078	2011-07-12 17:08:59	0	0	0
SDU078	2011-07-12 17:10:00	0	0	0
SDU078	2011-07-12 17:10:59	0	0	0
SDU078	2011-07-12 17:12:00	0	3.32	5
SDU078	2011-07-12 17:12:59	39	64.16	0
SDU078	2011-07-12 17:14:00	0	1.73	0
SDU078	2011-07-12 17:15:00	0	0	0
SDU078	2011-07-12 17:15:59	146.66	166.6	0
SDU078	2011-07-12 17:17:00	0	2.83	5
SDU078	2011-07-12 17:17:59	0	0	5
SDU078	2011-07-12 17:19:00	0	0	0
SDU078	2011-07-12 17:19:59	0	0	0
SDU078	2011-07-12 17:21:00	0	0	0
SDU078	2011-07-12 17:21:59	130.06	140.5	0
SDU078	2011-07-12 17:23:00	0	0	0
SDU078	2011-07-12 17:24:00	0	0	0
SDU078	2011-07-12 17:24:59	0	0	0
SDU078	2011-07-12 17:26:00	0	0	0
SDU078	2011-07-12 17:26:59	0	0	0
SDU078	2011-07-12 17:28:00	0	0	0
SDU078	2011-07-12 17:28:59	0	0	0
SDU078	2011-07-12 17:30:00	0	0	0
SDU078	2011-07-12 17:30:59	0	0	0
SDU078	2011-07-12 17:32:00	0	0	0
SDU078	2011-07-12 17:33:00	0	0	0
SDU078	2011-07-12 17:33:59	0	0	0
SDU078	2011-07-12 17:35:00	634.9	698.03	158
SDU078	2011-07-12 17:35:59	0	0	0
SDU078	2011-07-12 17:37:00	1674.06	1754.88	302
SDU078	2011-07-12 17:37:59	1581.43	1741.88	40
SDU078	2011-07-12 17:39:00	303.71	357.91	20
SDU078	2011-07-12 17:39:59	1337.94	1571.01	45
SDU078	2011-07-12 17:41:00	635.63	733.97	20
SDU078	2011-07-12 17:42:00	2195.89	2440.56	457
SDU078	2011-07-12 17:42:59	268.89	412.53	633
SDU078	2011-07-12 17:44:00	405.91	511.41	674
SDU078	2011-07-12 17:44:59	542.41	704.64	1380
SDU078	2011-07-12 17:46:00	1258.52	1447.75	1091
SDU078	2011-07-12 17:46:59	697.55	851.7	1228
SDU078	2011-07-12 17:48:00	824.74	1049.81	2280
SDU078	2011-07-12 17:48:59	546.47	729.69	1109
SDU078	2011-07-12 17:50:00	351.98	393.47	36
SDU078	2011-07-12 17:51:00	267.56	438.2	1523
SDU078	2011-07-12 17:51:59	287.59	389.7	825
SDU078	2011-07-12 17:53:00	91.24	136.01	358
SDU078	2011-07-12 17:53:59	1446.26	1641.36	1416
SDU078	2011-07-12 17:55:00	1096.11	1297.58	1551
SDU078	2011-07-12 17:55:59	364.08	621.7	1277
SDU078	2011-07-12 17:57:00	418.73	671.06	1180
SDU078	2011-07-12 17:57:59	639.02	853.45	817
SDU078	2011-07-12 17:59:00	2432.49	2663.64	2073
SDU078	2011-07-12 18:00:00	8018.31	8156.08	4178
SDU078	2011-07-12 18:00:59	4253.44	4555.29	1551
SDU078	2011-07-12 18:02:00	1855.82	2134.81	773
SDU078	2011-07-12 18:02:59	4140.56	4415.8	2302
SDU078	2011-07-12 18:04:00	1242.64	1489.15	971
SDU078	2011-07-12 18:04:59	530.4	767.99	841
SDU078	2011-07-12 18:06:00	312.66	555.58	1016
SDU078	2011-07-12 18:06:59	266.74	373.14	338
SDU078	2011-07-12 18:08:00	1625.43	1829.16	681
SDU078	2011-07-12 18:09:00	897.03	1129.39	234
SDU078	2011-07-12 18:09:59	1432.36	1684.75	572
SDU078	2011-07-12 18:11:00	1801.72	2038.29	785
SDU078	2011-07-12 18:11:59	2346.12	2567.69	696
SDU078	2011-07-12 18:13:00	2730.67	2955.51	614
SDU078	2011-07-12 18:13:59	1943.92	2158.06	1124
SDU078	2011-07-12 18:15:00	503.77	575.9	82
SDU078	2011-07-12 18:15:59	907.23	1030.97	133
SDU078	2011-07-12 18:17:00	518.74	621.18	184
SDU078	2011-07-12 18:18:00	559.82	665.19	92
SDU078	2011-07-12 18:18:59	353.93	409.88	15
SDU078	2011-07-12 18:20:00	33.06	42.31	0
SDU078	2011-07-12 18:20:59	0	0	0
SDU078	2011-07-12 18:22:00	102.44	107.58	15
SDU078	2011-07-12 18:22:59	0	0	0
SDU078	2011-07-12 18:24:00	0	0	0
SDU078	2011-07-12 18:24:59	0	0	0
SDU078	2011-07-12 18:26:00	0	0	0
SDU078	2011-07-12 18:27:00	160.67	175.92	0
SDU078	2011-07-12 18:27:59	0	0	0
SDU078	2011-07-12 18:29:00	0	5	0
SDU078	2011-07-12 18:29:59	764.04	847.6	108
SDU078	2011-07-12 18:31:00	1239.57	1462.3	385
SDU078	2011-07-12 18:31:59	1546.27	1788.88	828
SDU078	2011-07-12 18:33:00	3037.73	3309.62	2190
SDU078	2011-07-12 18:33:59	2150.01	2372.62	1221
SDU078	2011-07-12 18:35:00	4347.4	4572.57	3244
SDU078	2011-07-12 18:36:00	4562.02	4765.5	3425
SDU078	2011-07-12 18:36:59	4040.61	4259.18	3289
SDU078	2011-07-12 18:38:00	4307.26	4526.89	3385
SDU078	2011-07-12 18:38:59	4527.92	4751.64	3387
SDU078	2011-07-12 18:40:00	5295.07	5475.11	3996
SDU078	2011-07-12 18:40:59	3731.41	3922.07	2538
SDU078	2011-07-12 18:42:00	4145.24	4365.22	2877
SDU078	2011-07-12 18:42:59	3273.06	3442.18	2404
SDU078	2011-07-12 18:44:00	4284.05	4464.54	3170
SDU078	2011-07-12 18:45:00	4727.34	4928.5	3387
SDU078	2011-07-12 18:45:59	4281.74	4498.79	2588
SDU078	2011-07-12 18:47:00	3937.87	4140.37	3041
SDU078	2011-07-12 18:47:59	1197.58	1352.43	455
SDU078	2011-07-12 18:49:00	154.46	177.12	82
SDU078	2011-07-12 18:49:59	197.71	229.75	15
SDU078	2011-07-12 18:51:00	7	17.12	0
SDU078	2011-07-12 18:51:59	203.6	268.64	25
SDU078	2011-07-12 18:53:00	4318.59	4529.09	3573
SDU078	2011-07-12 18:54:00	5020.41	5224.41	4045
SDU078	2011-07-12 18:54:59	5030.66	5234.15	3994
SDU078	2011-07-12 18:56:00	3866.08	4049.3	2971
SDU078	2011-07-12 18:56:59	3509.92	3749.22	2254
SDU078	2011-07-12 18:58:00	546.31	630.39	128
SDU078	2011-07-12 18:58:59	2130.76	2369.33	1121
SDU078	2011-07-12 19:00:00	685.15	786.22	133
SDU078	2011-07-12 19:00:59	1573.78	1737.08	482
SDU078	2011-07-12 19:02:00	3010.78	3293.91	1687
SDU078	2011-07-12 19:03:00	2184.12	2326.37	561
SDU078	2011-07-12 19:03:59	2251.08	2462.25	576
SDU078	2011-07-12 19:05:00	1759.52	1929.03	991
SDU078	2011-07-12 19:05:59	1636.84	1867.07	692
SDU078	2011-07-12 19:07:00	996.67	1129.41	184
SDU078	2011-07-12 19:07:59	896.49	1027.49	246
SDU078	2011-07-12 19:09:00	1290.71	1461.52	313
SDU078	2011-07-12 19:09:59	2	7.07	0
SDU078	2011-07-12 19:11:00	10.77	14.76	0
SDU078	2011-07-12 19:12:00	262.51	298.92	46
SDU078	2011-07-12 19:12:59	225.58	259.26	56
SDU078	2011-07-12 19:14:00	1468.48	1572.48	277
SDU078	2011-07-12 19:14:59	0	0	0
SDU078	2011-07-12 19:16:00	1348.23	1482.3	409
SDU078	2011-07-12 19:16:59	580.29	694.69	51
SDU078	2011-07-12 19:18:00	1185.13	1354.08	401
SDU078	2011-07-12 19:18:59	514.54	552.65	46
SDU078	2011-07-12 19:20:00	0	5.74	0
SDU078	2011-07-12 19:21:00	0	0	0
SDU078	2011-07-12 19:21:59	0	0	0
SDU078	2011-07-12 19:23:00	0	0	0
SDU078	2011-07-12 19:23:59	0	0	0
SDU078	2011-07-12 19:25:00	0	0	0
SDU078	2011-07-12 19:25:59	0	0	0
SDU078	2011-07-12 19:27:00	0	0	0
SDU078	2011-07-12 19:27:59	0	0	0
SDU078	2011-07-12 19:29:00	0	0	0
SDU078	2011-07-12 19:30:00	0	0	0
SDU078	2011-07-12 19:30:59	0	0	0
SDU078	2011-07-12 19:32:00	0	0	0
SDU078	2011-07-12 19:32:59	22.8	25.79	0
SDU078	2011-07-12 19:34:00	0	0	0
SDU078	2011-07-12 19:34:59	0	0	0
SDU078	2011-07-12 19:36:00	0	0	0
SDU078	2011-07-12 19:36:59	0	0	0
SDU078	2011-07-12 19:38:00	0	0	0
SDU078	2011-07-12 19:39:00	0	0	0
SDU078	2011-07-12 19:39:59	0	0	0
SDU078	2011-07-12 19:41:00	0	0	0
SDU078	2011-07-12 19:41:59	0	0	5
SDU078	2011-07-12 19:43:00	1688.73	1923.62	495
SDU078	2011-07-12 19:43:59	603.9	720.98	25
SDU078	2011-07-12 19:45:00	347.57	368.57	10
SDU078	2011-07-12 19:45:59	0	0	0
SDU078	2011-07-12 19:47:00	0	0	0
SDU078	2011-07-12 19:48:00	451.39	507.9	31
SDU078	2011-07-12 19:48:59	871.16	956.71	284
SDU078	2011-07-12 19:50:00	0	0	0
SDU078	2011-07-12 19:50:59	0	0	0
SDU078	2011-07-12 19:52:00	0	0	0
SDU078	2011-07-12 19:52:59	0	0	0
SDU078	2011-07-12 19:54:00	0	2	15
SDU078	2011-07-12 19:54:59	0	2	5
SDU078	2011-07-12 19:56:00	0	0	0
SDU078	2011-07-12 19:57:00	30.36	46.51	92
SDU078	2011-07-12 19:57:59	0	0	0
SDU078	2011-07-12 19:59:00	0	0	0
SDU078	2011-07-12 19:59:59	0	0	0
SDU078	2011-07-12 20:01:00	0	0	15
SDU078	2011-07-12 20:01:59	0	0	0
SDU078	2011-07-12 20:03:00	0	0	5
SDU078	2011-07-12 20:03:59	14	15.3	0
SDU078	2011-07-12 20:05:00	0	0	0
SDU078	2011-07-12 20:06:00	0	3	5
SDU078	2011-07-12 20:06:59	0	0	5
SDU078	2011-07-12 20:08:00	0	0	0
SDU078	2011-07-12 20:08:59	0	0	5
SDU078	2011-07-12 20:10:00	0	0	0
SDU078	2011-07-12 20:10:59	762.62	831.59	236
SDU078	2011-07-12 20:12:00	858.28	994.58	163
SDU078	2011-07-12 20:12:59	1263.66	1493.08	210
SDU078	2011-07-12 20:14:00	444.74	486.15	31
SDU078	2011-07-12 20:15:00	0	0	0
SDU078	2011-07-12 20:15:59	4	8.25	0
SDU078	2011-07-12 20:17:00	975.08	1082.43	256
SDU078	2011-07-12 20:17:59	0	0	0
SDU078	2011-07-12 20:19:00	4	6.08	25
SDU078	2011-07-12 20:19:59	0	0	0
SDU078	2011-07-12 20:21:00	0	0	0
SDU078	2011-07-12 20:21:59	0	0	0
SDU078	2011-07-12 20:23:00	0	0	0
SDU078	2011-07-12 20:24:00	585.51	631.83	256
SDU078	2011-07-12 20:24:59	636.61	675.25	51
SDU078	2011-07-12 20:26:00	0	0	0
SDU078	2011-07-12 20:26:59	0	0	0
SDU078	2011-07-12 20:28:00	113.57	148.5	0
SDU078	2011-07-12 20:28:59	0	5	0
SDU078	2011-07-12 20:30:00	0	17.2	0
SDU078	2011-07-12 20:30:59	0	0	0
SDU078	2011-07-12 20:32:00	0	0	0
SDU078	2011-07-12 20:33:00	0	0	0
SDU078	2011-07-12 20:33:59	22.36	36.67	0
SDU078	2011-07-12 20:35:00	0	0	0
SDU078	2011-07-12 20:35:59	20	39.01	0
SDU078	2011-07-12 20:37:00	0	0	0
SDU078	2011-07-12 20:37:59	0	6.71	0
SDU078	2011-07-12 20:39:00	0	0	0
SDU078	2011-07-12 20:39:59	0	0	0
SDU078	2011-07-12 20:41:00	0	0	0
SDU078	2011-07-12 20:42:00	0	0	0
SDU078	2011-07-12 20:42:59	0	1.41	0
SDU078	2011-07-12 20:44:00	0	0	0
SDU078	2011-07-12 20:44:59	0	0	0
SDU078	2011-07-12 20:46:00	0	0	0
SDU078	2011-07-12 20:46:59	3	7	0
SDU078	2011-07-12 20:48:00	0	0	0
SDU078	2011-07-12 20:48:59	0	0	0
SDU078	2011-07-12 20:50:00	0	0	0
SDU078	2011-07-12 20:51:00	0	1	0
SDU078	2011-07-12 20:51:59	19	29.61	0
SDU078	2011-07-12 20:53:00	0	0	0
SDU078	2011-07-12 20:53:59	0	0	0
SDU078	2011-07-12 20:55:00	26.68	49.34	0
SDU078	2011-07-12 20:55:59	496.9	533.27	128
SDU078	2011-07-12 20:57:00	671.16	753.84	179
SDU078	2011-07-12 20:57:59	0	0	0
SDU078	2011-07-12 20:59:00	0	0	0
SDU078	2011-07-12 21:00:00	586.61	630.89	128
SDU078	2011-07-12 21:00:59	166.88	240.54	5
SDU078	2011-07-12 21:02:00	976.79	1036.22	207
SDU078	2011-07-12 21:02:59	446.63	510.19	46
SDU078	2011-07-12 21:04:00	0	0	0
SDU078	2011-07-12 21:04:59	25.71	29.55	0
SDU078	2011-07-12 21:06:00	0	0	0
SDU078	2011-07-12 21:06:59	0	0	0
SDU078	2011-07-12 21:08:00	0	0	0
SDU078	2011-07-12 21:09:00	0	0	0
SDU078	2011-07-12 21:09:59	0	0	0
SDU078	2011-07-12 21:11:00	0	0	0
SDU078	2011-07-12 21:11:59	0	0	0
SDU078	2011-07-12 21:13:00	0	0	0
SDU078	2011-07-12 21:13:59	0	0	0
SDU078	2011-07-12 21:15:00	0	0	0
SDU078	2011-07-12 21:15:59	0	0	0
SDU078	2011-07-12 21:17:00	0	0	0
SDU078	2011-07-12 21:18:00	0	0	0
SDU078	2011-07-12 21:18:59	0	0	0
SDU078	2011-07-12 21:20:00	0	0	0
SDU078	2011-07-12 21:20:59	0	0	0
SDU078	2011-07-12 21:22:00	0	0	0
SDU078	2011-07-12 21:22:59	0	0	0
SDU078	2011-07-12 21:24:00	0	0	0
SDU078	2011-07-12 21:24:59	0	0	0
SDU078	2011-07-12 21:26:00	0	0	0
SDU078	2011-07-12 21:27:00	0	0	0
SDU078	2011-07-12 21:27:59	0	0	0
SDU078	2011-07-12 21:29:00	0	0	0
SDU078	2011-07-12 21:29:59	0	0	0
SDU078	2011-07-12 21:31:00	0	0	0
SDU078	2011-07-12 21:31:59	0	0	0
SDU078	2011-07-12 21:33:00	0	0	0
SDU078	2011-07-12 21:33:59	0	0	0
SDU078	2011-07-12 21:35:00	0	0	0
SDU078	2011-07-12 21:36:00	0	0	0
SDU078	2011-07-12 21:36:59	0	0	0
SDU078	2011-07-12 21:38:00	0	0	0
SDU078	2011-07-12 21:38:59	0	0	0
SDU078	2011-07-12 21:40:00	0	0	0
SDU078	2011-07-12 21:40:59	0	0	0
SDU078	2011-07-12 21:42:00	0	0	0
SDU078	2011-07-12 21:42:59	0	0	0
SDU078	2011-07-12 21:44:00	0	0	0
SDU078	2011-07-12 21:45:00	0	0	0
SDU078	2011-07-12 21:45:59	0	0	0
SDU078	2011-07-12 21:47:00	0	0	0
SDU078	2011-07-12 21:47:59	0	0	0
SDU078	2011-07-12 21:49:00	0	0	0
SDU078	2011-07-12 21:49:59	0	0	0
SDU078	2011-07-12 21:51:00	0	0	0
SDU078	2011-07-12 21:51:59	0	0	0
SDU078	2011-07-12 21:53:00	0	0	0
SDU078	2011-07-12 21:54:00	0	0	0
SDU078	2011-07-12 21:54:59	0	0	0
SDU078	2011-07-12 21:56:00	0	0	0
SDU078	2011-07-12 21:56:59	0	0	0
SDU078	2011-07-12 21:58:00	0	0	0
SDU078	2011-07-12 21:58:59	0	0	0
SDU078	2011-07-12 22:00:00	0	0	0
SDU078	2011-07-12 22:00:59	0	0	0
SDU078	2011-07-12 22:02:00	0	0	0
SDU078	2011-07-12 22:03:00	0	0	0
SDU078	2011-07-12 22:03:59	0	0	0
SDU078	2011-07-12 22:05:00	0	0	0
SDU078	2011-07-12 22:05:59	0	0	0
SDU078	2011-07-12 22:07:00	0	0	0
SDU078	2011-07-12 22:07:59	0	0	0
SDU078	2011-07-12 22:09:00	0	0	0
SDU078	2011-07-12 22:09:59	0	0	0
SDU078	2011-07-12 22:11:00	0	0	0
SDU078	2011-07-12 22:12:00	0	0	0
SDU078	2011-07-12 22:12:59	0	0	0
SDU078	2011-07-12 22:14:00	0	0	0
SDU078	2011-07-12 22:14:59	0	0	0
SDU078	2011-07-12 22:16:00	0	0	0
SDU078	2011-07-12 22:16:59	0	0	0
SDU078	2011-07-12 22:18:00	0	0	0
SDU078	2011-07-12 22:18:59	0	0	0
SDU078	2011-07-12 22:20:00	0	0	0
SDU078	2011-07-12 22:21:00	0	0	0
SDU078	2011-07-12 22:21:59	0	0	0
SDU078	2011-07-12 22:23:00	0	0	0
SDU078	2011-07-12 22:23:59	0	0	0
SDU078	2011-07-12 22:25:00	0	0	0
SDU078	2011-07-12 22:25:59	0	0	0
SDU078	2011-07-12 22:27:00	0	0	0
SDU078	2011-07-12 22:27:59	0	0	0
SDU078	2011-07-12 22:29:00	0	0	0
SDU078	2011-07-12 22:30:00	0	0	0
SDU078	2011-07-12 22:30:59	0	0	0
SDU078	2011-07-12 22:32:00	0	0	0
SDU078	2011-07-12 22:32:59	0	0	0
SDU078	2011-07-12 22:34:00	0	0	0
SDU078	2011-07-12 22:34:59	0	0	0
SDU078	2011-07-12 22:36:00	0	0	0
SDU078	2011-07-12 22:36:59	0	0	0
SDU078	2011-07-12 22:38:00	0	0	0
SDU078	2011-07-12 22:39:00	0	0	0
SDU078	2011-07-12 22:39:59	0	0	0
SDU078	2011-07-12 22:41:00	0	0	0
SDU078	2011-07-12 22:41:59	0	0	0
SDU078	2011-07-12 22:43:00	0	0	0
SDU078	2011-07-12 22:43:59	0	0	0
SDU078	2011-07-12 22:45:00	0	0	0
SDU078	2011-07-12 22:45:59	0	0	0
SDU078	2011-07-12 22:47:00	0	0	0
SDU078	2011-07-12 22:48:00	0	0	0
SDU078	2011-07-12 22:48:59	0	0	0
SDU078	2011-07-12 22:50:00	0	0	0
SDU078	2011-07-12 22:50:59	0	0	0
SDU078	2011-07-12 22:52:00	0	0	0
SDU078	2011-07-12 22:52:59	0	0	0
SDU078	2011-07-12 22:54:00	0	0	0
SDU078	2011-07-12 22:54:59	0	0	0
SDU078	2011-07-12 22:56:00	0	0	0
SDU078	2011-07-12 22:57:00	0	0	0
SDU078	2011-07-12 22:57:59	0	0	0
SDU078	2011-07-12 22:59:00	0	0	0
SDU078	2011-07-12 22:59:59	0	0	0
SDU078	2011-07-12 23:01:00	0	0	0
SDU078	2011-07-12 23:01:59	0	0	0
SDU078	2011-07-12 23:03:00	0	0	0
SDU078	2011-07-12 23:03:59	0	0	0
SDU078	2011-07-12 23:05:00	0	0	0
SDU078	2011-07-12 23:06:00	0	0	0
SDU078	2011-07-12 23:06:59	0	0	0
SDU078	2011-07-12 23:08:00	0	0	0
SDU078	2011-07-12 23:08:59	0	0	0
SDU078	2011-07-12 23:10:00	0	0	0
SDU078	2011-07-12 23:10:59	0	0	0
SDU078	2011-07-12 23:12:00	0	0	0
SDU078	2011-07-12 23:12:59	0	0	0
SDU078	2011-07-12 23:14:00	0	0	0
SDU078	2011-07-12 23:15:00	0	0	0
SDU078	2011-07-12 23:15:59	0	0	0
SDU078	2011-07-12 23:17:00	0	0	0
SDU078	2011-07-12 23:17:59	0	0	0
SDU078	2011-07-12 23:19:00	0	0	0
SDU078	2011-07-12 23:19:59	0	0	0
SDU078	2011-07-12 23:21:00	0	0	0
SDU078	2011-07-12 23:21:59	0	0	0
SDU078	2011-07-12 23:23:00	0	0	0
SDU078	2011-07-12 23:24:00	0	0	0
SDU078	2011-07-12 23:24:59	0	0	0
SDU078	2011-07-12 23:26:00	0	0	0
SDU078	2011-07-12 23:26:59	0	0	0
SDU078	2011-07-12 23:28:00	0	0	0
SDU078	2011-07-12 23:28:59	0	0	0
SDU078	2011-07-12 23:30:00	0	0	0
SDU078	2011-07-12 23:30:59	0	0	0
SDU078	2011-07-12 23:32:00	0	0	0
SDU078	2011-07-12 23:33:00	0	0	0
SDU078	2011-07-12 23:33:59	0	0	0
SDU078	2011-07-12 23:35:00	0	0	0
SDU078	2011-07-12 23:35:59	0	0	0
SDU078	2011-07-12 23:37:00	0	0	0
SDU078	2011-07-12 23:37:59	0	0	0
SDU078	2011-07-12 23:39:00	0	0	0
SDU078	2011-07-12 23:39:59	0	0	0
SDU078	2011-07-12 23:41:00	0	0	0
SDU078	2011-07-12 23:42:00	0	0	0
SDU078	2011-07-12 23:42:59	0	0	0
SDU078	2011-07-12 23:44:00	0	0	0
SDU078	2011-07-12 23:44:59	0	0	0
SDU078	2011-07-12 23:46:00	0	0	0
SDU078	2011-07-12 23:46:59	0	0	0
SDU078	2011-07-12 23:48:00	0	0	0
SDU078	2011-07-12 23:48:59	0	0	0
SDU078	2011-07-12 23:50:00	0	0	0
SDU078	2011-07-12 23:51:00	0	0	0
SDU078	2011-07-12 23:51:59	0	0	0
SDU078	2011-07-12 23:53:00	0	0	0
SDU078	2011-07-12 23:53:59	0	0	0
SDU078	2011-07-12 23:55:00	0	0	0
SDU078	2011-07-12 23:55:59	0	0	0
SDU078	2011-07-12 23:57:00	0	0	0
SDU078	2011-07-12 23:57:59	0	0	0
SDU078	2011-07-12 23:59:00	0	0	0
SDU078	2011-07-13	0	0	0
SDU078	2011-07-13 00:00:59	0	0	0
SDU078	2011-07-13 00:02:00	0	0	0
SDU078	2011-07-13 00:02:59	0	0	0
SDU078	2011-07-13 00:04:00	0	0	0
SDU078	2011-07-13 00:04:59	0	0	0
SDU078	2011-07-13 00:06:00	0	0	0
SDU078	2011-07-13 00:06:59	0	0	0
SDU078	2011-07-13 00:08:00	0	0	0
SDU078	2011-07-13 00:09:00	0	0	0
SDU078	2011-07-13 00:09:59	0	0	0
SDU078	2011-07-13 00:11:00	0	0	0
SDU078	2011-07-13 00:11:59	0	0	0
SDU078	2011-07-13 00:13:00	0	0	0
SDU078	2011-07-13 00:13:59	0	0	0
SDU078	2011-07-13 00:15:00	0	0	0
SDU078	2011-07-13 00:15:59	0	0	0
SDU078	2011-07-13 00:17:00	0	0	0
SDU078	2011-07-13 00:18:00	0	0	0
SDU078	2011-07-13 00:18:59	0	0	0
SDU078	2011-07-13 00:20:00	0	0	0
SDU078	2011-07-13 00:20:59	0	0	0
SDU078	2011-07-13 00:22:00	0	0	0
SDU078	2011-07-13 00:22:59	0	0	0
SDU078	2011-07-13 00:24:00	0	0	0
SDU078	2011-07-13 00:24:59	0	0	0
SDU078	2011-07-13 00:26:00	0	0	0
SDU078	2011-07-13 00:27:00	0	0	0
SDU078	2011-07-13 00:27:59	0	0	0
SDU078	2011-07-13 00:29:00	0	0	0
SDU078	2011-07-13 00:29:59	0	0	0
SDU078	2011-07-13 00:31:00	0	0	0
SDU078	2011-07-13 00:31:59	0	0	0
SDU078	2011-07-13 00:33:00	0	0	0
SDU078	2011-07-13 00:33:59	0	0	0
SDU078	2011-07-13 00:35:00	0	0	0
SDU078	2011-07-13 00:36:00	0	0	0
SDU078	2011-07-13 00:36:59	0	0	0
SDU078	2011-07-13 00:38:00	0	0	0
SDU078	2011-07-13 00:38:59	0	0	0
SDU078	2011-07-13 00:40:00	0	0	0
SDU078	2011-07-13 00:40:59	0	0	0
SDU078	2011-07-13 00:42:00	0	0	0
SDU078	2011-07-13 00:42:59	0	0	0
SDU078	2011-07-13 00:44:00	0	0	0
SDU078	2011-07-13 00:45:00	0	0	0
SDU078	2011-07-13 00:45:59	0	0	0
SDU078	2011-07-13 00:47:00	0	0	0
SDU078	2011-07-13 00:47:59	0	0	0
SDU078	2011-07-13 00:49:00	0	0	0
SDU078	2011-07-13 00:49:59	0	0	0
SDU078	2011-07-13 00:51:00	0	0	0
SDU078	2011-07-13 00:51:59	0	0	0
SDU078	2011-07-13 00:53:00	0	0	0
SDU078	2011-07-13 00:54:00	0	0	0
SDU078	2011-07-13 00:54:59	0	0	0
SDU078	2011-07-13 00:56:00	0	0	0
SDU078	2011-07-13 00:56:59	0	0	0
SDU078	2011-07-13 00:58:00	0	0	0
SDU078	2011-07-13 00:58:59	0	0	0
SDU078	2011-07-13 01:00:00	0	0	0
SDU078	2011-07-13 01:00:59	0	0	0
SDU078	2011-07-13 01:02:00	0	0	0
SDU078	2011-07-13 01:03:00	0	0	0
SDU078	2011-07-13 01:03:59	0	0	0
SDU078	2011-07-13 01:05:00	0	0	0
SDU078	2011-07-13 01:05:59	0	0	0
SDU078	2011-07-13 01:07:00	0	0	0
SDU078	2011-07-13 01:07:59	0	0	0
SDU078	2011-07-13 01:09:00	0	0	0
SDU078	2011-07-13 01:09:59	0	0	0
SDU078	2011-07-13 01:11:00	0	0	0
SDU078	2011-07-13 01:12:00	0	0	0
SDU078	2011-07-13 01:12:59	0	0	0
SDU078	2011-07-13 01:14:00	0	0	0
SDU078	2011-07-13 01:14:59	0	0	0
SDU078	2011-07-13 01:16:00	0	0	0
SDU078	2011-07-13 01:16:59	0	0	0
SDU078	2011-07-13 01:18:00	0	0	0
SDU078	2011-07-13 01:18:59	0	0	0
SDU078	2011-07-13 01:20:00	0	0	0
SDU078	2011-07-13 01:21:00	0	0	0
SDU078	2011-07-13 01:21:59	0	0	0
SDU078	2011-07-13 01:23:00	0	0	0
SDU078	2011-07-13 01:23:59	0	0	0
SDU078	2011-07-13 01:25:00	0	0	0
SDU078	2011-07-13 01:25:59	0	0	0
SDU078	2011-07-13 01:27:00	0	0	0
SDU078	2011-07-13 01:27:59	0	0	0
SDU078	2011-07-13 01:29:00	0	0	0
SDU078	2011-07-13 01:30:00	0	0	0
SDU078	2011-07-13 01:30:59	0	0	0
SDU078	2011-07-13 01:32:00	0	0	0
SDU078	2011-07-13 01:32:59	0	0	0
SDU078	2011-07-13 01:34:00	0	0	0
SDU078	2011-07-13 01:34:59	0	0	0
SDU078	2011-07-13 01:36:00	0	0	0
SDU078	2011-07-13 01:36:59	0	0	0
SDU078	2011-07-13 01:38:00	0	0	0
SDU078	2011-07-13 01:39:00	0	0	0
SDU078	2011-07-13 01:39:59	0	0	0
SDU078	2011-07-13 01:41:00	0	0	0
SDU078	2011-07-13 01:41:59	0	0	0
SDU078	2011-07-13 01:43:00	0	0	0
SDU078	2011-07-13 01:43:59	0	0	0
SDU078	2011-07-13 01:45:00	0	0	0
SDU078	2011-07-13 01:45:59	0	0	0
SDU078	2011-07-13 01:47:00	0	0	0
SDU078	2011-07-13 01:48:00	0	0	0
SDU078	2011-07-13 01:48:59	0	0	0
SDU078	2011-07-13 01:50:00	0	0	0
SDU078	2011-07-13 01:50:59	0	0	0
SDU078	2011-07-13 01:52:00	0	0	0
SDU078	2011-07-13 01:52:59	0	0	0
SDU078	2011-07-13 01:54:00	0	0	0
SDU078	2011-07-13 01:54:59	0	0	0
SDU078	2011-07-13 01:56:00	0	0	0
SDU078	2011-07-13 01:57:00	0	0	0
SDU078	2011-07-13 01:57:59	0	0	0
SDU078	2011-07-13 01:59:00	0	0	0
SDU078	2011-07-13 01:59:59	0	0	0
SDU078	2011-07-13 02:01:00	0	0	0
SDU078	2011-07-13 02:01:59	0	0	0
SDU078	2011-07-13 02:03:00	0	0	0
SDU078	2011-07-13 02:03:59	0	0	0
SDU078	2011-07-13 02:05:00	0	0	0
SDU078	2011-07-13 02:06:00	0	0	0
SDU078	2011-07-13 02:06:59	0	0	0
SDU078	2011-07-13 02:08:00	0	0	0
SDU078	2011-07-13 02:08:59	0	0	0
SDU078	2011-07-13 02:10:00	0	0	0
SDU078	2011-07-13 02:10:59	0	0	0
SDU078	2011-07-13 02:12:00	0	0	0
SDU078	2011-07-13 02:12:59	0	0	0
SDU078	2011-07-13 02:14:00	0	0	0
SDU078	2011-07-13 02:15:00	0	0	0
SDU078	2011-07-13 02:15:59	0	0	0
SDU078	2011-07-13 02:17:00	0	0	0
SDU078	2011-07-13 02:17:59	0	0	0
SDU078	2011-07-13 02:19:00	0	0	0
SDU078	2011-07-13 02:19:59	0	0	0
SDU078	2011-07-13 02:21:00	0	0	0
SDU078	2011-07-13 02:21:59	0	0	0
SDU078	2011-07-13 02:23:00	0	0	0
SDU078	2011-07-13 02:24:00	0	0	0
SDU078	2011-07-13 02:24:59	0	0	0
SDU078	2011-07-13 02:26:00	0	0	0
SDU078	2011-07-13 02:26:59	0	0	0
SDU078	2011-07-13 02:28:00	0	0	0
SDU078	2011-07-13 02:28:59	0	0	0
SDU078	2011-07-13 02:30:00	0	0	0
SDU078	2011-07-13 02:30:59	0	0	0
SDU078	2011-07-13 02:32:00	0	0	0
SDU078	2011-07-13 02:33:00	0	0	0
SDU078	2011-07-13 02:33:59	0	0	0
SDU078	2011-07-13 02:35:00	0	0	0
SDU078	2011-07-13 02:35:59	0	0	0
SDU078	2011-07-13 02:37:00	0	0	0
SDU078	2011-07-13 02:37:59	0	0	0
SDU078	2011-07-13 02:39:00	0	0	0
SDU078	2011-07-13 02:39:59	0	0	0
SDU078	2011-07-13 02:41:00	0	0	0
SDU078	2011-07-13 02:42:00	0	0	0
SDU078	2011-07-13 02:42:59	0	0	0
SDU078	2011-07-13 02:44:00	0	0	0
SDU078	2011-07-13 02:44:59	0	0	0
SDU078	2011-07-13 02:46:00	0	0	0
SDU078	2011-07-13 02:46:59	0	0	0
SDU078	2011-07-13 02:48:00	0	0	0
SDU078	2011-07-13 02:48:59	0	0	0
SDU078	2011-07-13 02:50:00	0	0	0
SDU078	2011-07-13 02:51:00	0	0	0
SDU078	2011-07-13 02:51:59	0	0	0
SDU078	2011-07-13 02:53:00	0	0	0
SDU078	2011-07-13 02:53:59	0	0	0
SDU078	2011-07-13 02:55:00	0	0	0
SDU078	2011-07-13 02:55:59	0	0	0
SDU078	2011-07-13 02:57:00	0	0	0
SDU078	2011-07-13 02:57:59	0	0	0
SDU078	2011-07-13 02:59:00	0	0	0
SDU078	2011-07-13 03:00:00	0	0	0
SDU078	2011-07-13 03:00:59	0	0	0
SDU078	2011-07-13 03:02:00	0	0	0
SDU078	2011-07-13 03:02:59	0	0	0
SDU078	2011-07-13 03:04:00	0	0	0
SDU078	2011-07-13 03:04:59	0	0	0
SDU078	2011-07-13 03:06:00	0	0	0
SDU078	2011-07-13 03:06:59	0	0	0
SDU078	2011-07-13 03:08:00	0	0	0
SDU078	2011-07-13 03:09:00	0	0	0
SDU078	2011-07-13 03:09:59	0	0	0
SDU078	2011-07-13 03:11:00	0	0	0
SDU078	2011-07-13 03:11:59	0	0	0
SDU078	2011-07-13 03:13:00	0	0	0
SDU078	2011-07-13 03:13:59	0	0	0
SDU078	2011-07-13 03:15:00	0	0	0
SDU078	2011-07-13 03:15:59	0	0	0
SDU078	2011-07-13 03:17:00	0	0	0
SDU078	2011-07-13 03:18:00	0	0	0
SDU078	2011-07-13 03:18:59	0	0	0
SDU078	2011-07-13 03:20:00	0	0	0
SDU078	2011-07-13 03:20:59	0	0	0
SDU078	2011-07-13 03:22:00	0	0	0
SDU078	2011-07-13 03:22:59	0	0	0
SDU078	2011-07-13 03:24:00	0	0	0
SDU078	2011-07-13 03:24:59	0	0	0
SDU078	2011-07-13 03:26:00	0	0	0
SDU078	2011-07-13 03:27:00	0	0	0
SDU078	2011-07-13 03:27:59	0	0	0
SDU078	2011-07-13 03:29:00	0	0	0
SDU078	2011-07-13 03:29:59	0	0	0
SDU078	2011-07-13 03:31:00	0	0	0
SDU078	2011-07-13 03:31:59	0	0	0
SDU078	2011-07-13 03:33:00	0	0	0
SDU078	2011-07-13 03:33:59	0	0	0
SDU078	2011-07-13 03:35:00	0	0	0
SDU078	2011-07-13 03:36:00	0	0	0
SDU078	2011-07-13 03:36:59	0	0	0
SDU078	2011-07-13 03:38:00	0	0	0
SDU078	2011-07-13 03:38:59	0	0	0
SDU078	2011-07-13 03:40:00	0	0	0
SDU078	2011-07-13 03:40:59	0	0	0
SDU078	2011-07-13 03:42:00	0	0	0
SDU078	2011-07-13 03:42:59	0	0	0
SDU078	2011-07-13 03:44:00	0	0	0
SDU078	2011-07-13 03:45:00	0	0	0
SDU078	2011-07-13 03:45:59	0	0	0
SDU078	2011-07-13 03:47:00	0	0	0
SDU078	2011-07-13 03:47:59	0	0	0
SDU078	2011-07-13 03:49:00	0	0	0
SDU078	2011-07-13 03:49:59	0	0	0
SDU078	2011-07-13 03:51:00	0	0	0
SDU078	2011-07-13 03:51:59	0	0	0
SDU078	2011-07-13 03:53:00	0	0	0
SDU078	2011-07-13 03:54:00	0	0	0
SDU078	2011-07-13 03:54:59	0	0	0
SDU078	2011-07-13 03:56:00	0	0	0
SDU078	2011-07-13 03:56:59	0	0	0
SDU078	2011-07-13 03:58:00	0	0	0
SDU078	2011-07-13 03:58:59	0	0	0
SDU078	2011-07-13 04:00:00	0	0	0
SDU078	2011-07-13 04:00:59	0	0	0
SDU078	2011-07-13 04:02:00	0	0	0
SDU078	2011-07-13 04:03:00	0	0	0
SDU078	2011-07-13 04:03:59	0	0	0
SDU078	2011-07-13 04:05:00	0	0	0
SDU078	2011-07-13 04:05:59	0	0	0
SDU078	2011-07-13 04:07:00	0	0	0
SDU078	2011-07-13 04:07:59	0	0	0
SDU078	2011-07-13 04:09:00	0	0	0
SDU078	2011-07-13 04:09:59	0	0	0
SDU078	2011-07-13 04:11:00	0	0	0
SDU078	2011-07-13 04:12:00	0	0	0
SDU078	2011-07-13 04:12:59	0	0	0
SDU078	2011-07-13 04:14:00	0	0	0
SDU078	2011-07-13 04:14:59	0	0	0
SDU078	2011-07-13 04:16:00	0	0	0
SDU078	2011-07-13 04:16:59	0	0	0
SDU078	2011-07-13 04:18:00	0	0	0
SDU078	2011-07-13 04:18:59	0	0	0
SDU078	2011-07-13 04:20:00	0	0	0
SDU078	2011-07-13 04:21:00	0	0	0
SDU078	2011-07-13 04:21:59	0	0	0
SDU078	2011-07-13 04:23:00	0	0	0
SDU078	2011-07-13 04:23:59	0	0	0
SDU078	2011-07-13 04:25:00	0	0	0
SDU078	2011-07-13 04:25:59	0	0	0
SDU078	2011-07-13 04:27:00	0	0	0
SDU078	2011-07-13 04:27:59	0	0	0
SDU078	2011-07-13 04:29:00	0	0	0
SDU078	2011-07-13 04:30:00	0	0	0
SDU078	2011-07-13 04:30:59	0	0	0
SDU078	2011-07-13 04:32:00	0	0	0
SDU078	2011-07-13 04:32:59	0	0	0
SDU078	2011-07-13 04:34:00	0	0	0
SDU078	2011-07-13 04:34:59	0	0	0
SDU078	2011-07-13 04:36:00	0	0	0
SDU078	2011-07-13 04:36:59	0	0	0
SDU078	2011-07-13 04:38:00	0	0	0
SDU078	2011-07-13 04:39:00	0	0	0
SDU078	2011-07-13 04:39:59	0	0	0
SDU078	2011-07-13 04:41:00	0	0	0
SDU078	2011-07-13 04:41:59	0	0	0
SDU078	2011-07-13 04:43:00	0	0	0
SDU078	2011-07-13 04:43:59	0	0	0
SDU078	2011-07-13 04:45:00	0	0	0
SDU078	2011-07-13 04:45:59	0	0	0
SDU078	2011-07-13 04:47:00	0	0	0
SDU078	2011-07-13 04:48:00	0	0	0
SDU078	2011-07-13 04:48:59	0	0	0
SDU078	2011-07-13 04:50:00	0	0	0
SDU078	2011-07-13 04:50:59	0	0	0
SDU078	2011-07-13 04:52:00	0	0	0
SDU078	2011-07-13 04:52:59	0	0	0
SDU078	2011-07-13 04:54:00	0	0	0
SDU078	2011-07-13 04:54:59	0	0	0
SDU078	2011-07-13 04:56:00	0	0	0
SDU078	2011-07-13 04:57:00	0	0	0
SDU078	2011-07-13 04:57:59	0	0	0
SDU078	2011-07-13 04:59:00	0	0	0
SDU078	2011-07-13 04:59:59	0	9.22	5
SDU078	2011-07-13 05:01:00	0	0	0
SDU078	2011-07-13 05:01:59	0	0	0
SDU078	2011-07-13 05:03:00	0	0	0
SDU078	2011-07-13 05:03:59	0	0	0
SDU078	2011-07-13 05:05:00	0	0	0
SDU078	2011-07-13 05:06:00	0	0	0
SDU078	2011-07-13 05:06:59	0	0	0
SDU078	2011-07-13 05:08:00	0	0	0
SDU078	2011-07-13 05:08:59	0	0	0
SDU078	2011-07-13 05:10:00	0	0	0
SDU078	2011-07-13 05:10:59	0	0	0
SDU078	2011-07-13 05:12:00	0	0	0
SDU078	2011-07-13 05:12:59	0	0	0
SDU078	2011-07-13 05:14:00	0	0	0
SDU078	2011-07-13 05:15:00	0	0	0
SDU078	2011-07-13 05:15:59	0	0	0
SDU078	2011-07-13 05:17:00	0	0	0
SDU078	2011-07-13 05:17:59	0	0	0
SDU078	2011-07-13 05:19:00	0	0	0
SDU078	2011-07-13 05:19:59	0	0	0
SDU078	2011-07-13 05:21:00	0	0	0
SDU078	2011-07-13 05:21:59	0	0	0
SDU078	2011-07-13 05:23:00	0	0	0
SDU078	2011-07-13 05:24:00	0	0	0
SDU078	2011-07-13 05:24:59	0	0	0
SDU078	2011-07-13 05:26:00	0	0	0
SDU078	2011-07-13 05:26:59	0	0	0
SDU078	2011-07-13 05:28:00	0	0	0
SDU078	2011-07-13 05:28:59	0	0	0
SDU078	2011-07-13 05:30:00	0	0	0
SDU078	2011-07-13 05:30:59	0	0	0
SDU078	2011-07-13 05:32:00	0	0	0
SDU078	2011-07-13 05:33:00	0	0	0
SDU078	2011-07-13 05:33:59	0	0	0
SDU078	2011-07-13 05:35:00	0	0	0
SDU078	2011-07-13 05:35:59	0	0	0
SDU078	2011-07-13 05:37:00	0	0	0
SDU078	2011-07-13 05:37:59	0	0	0
SDU078	2011-07-13 05:39:00	0	0	0
SDU078	2011-07-13 05:39:59	0	0	0
SDU078	2011-07-13 05:41:00	0	0	0
SDU078	2011-07-13 05:42:00	0	0	0
SDU078	2011-07-13 05:42:59	0	0	0
SDU078	2011-07-13 05:44:00	0	0	0
SDU078	2011-07-13 05:44:59	0	0	0
SDU078	2011-07-13 05:46:00	0	0	0
SDU078	2011-07-13 05:46:59	0	0	0
SDU078	2011-07-13 05:48:00	0	0	0
SDU078	2011-07-13 05:48:59	0	0	0
SDU078	2011-07-13 05:50:00	0	0	0
SDU078	2011-07-13 05:51:00	0	0	0
SDU078	2011-07-13 05:51:59	0	0	0
SDU078	2011-07-13 05:53:00	0	0	0
SDU078	2011-07-13 05:53:59	0	0	0
SDU078	2011-07-13 05:55:00	0	0	0
SDU078	2011-07-13 05:55:59	0	0	0
SDU078	2011-07-13 05:57:00	0	0	0
SDU078	2011-07-13 05:57:59	0	0	0
SDU078	2011-07-13 05:59:00	0	0	0
SDU078	2011-07-13 06:00:00	0	0	0
SDU078	2011-07-13 06:00:59	0	0	0
SDU078	2011-07-13 06:02:00	0	0	0
SDU078	2011-07-13 06:02:59	0	0	0
SDU078	2011-07-13 06:04:00	0	0	0
SDU078	2011-07-13 06:04:59	0	0	0
SDU078	2011-07-13 06:06:00	0	0	0
SDU078	2011-07-13 06:06:59	0	0	0
SDU078	2011-07-13 06:08:00	0	0	0
SDU078	2011-07-13 06:09:00	0	0	0
SDU078	2011-07-13 06:09:59	0	0	0
SDU078	2011-07-13 06:11:00	0	0	0
SDU078	2011-07-13 06:11:59	0	0	0
SDU078	2011-07-13 06:13:00	0	0	0
SDU078	2011-07-13 06:13:59	0	0	0
SDU078	2011-07-13 06:15:00	0	0	0
SDU078	2011-07-13 06:15:59	0	0	0
SDU078	2011-07-13 06:17:00	0	0	0
SDU078	2011-07-13 06:18:00	0	0	0
SDU078	2011-07-13 06:18:59	0	0	0
SDU078	2011-07-13 06:20:00	0	0	0
SDU078	2011-07-13 06:20:59	0	0	0
SDU078	2011-07-13 06:22:00	0	0	0
SDU078	2011-07-13 06:22:59	0	0	0
SDU078	2011-07-13 06:24:00	0	0	0
SDU078	2011-07-13 06:24:59	0	0	0
SDU078	2011-07-13 06:26:00	0	0	0
SDU078	2011-07-13 06:27:00	0	0	0
SDU078	2011-07-13 06:27:59	0	0	0
SDU078	2011-07-13 06:29:00	0	0	0
SDU078	2011-07-13 06:29:59	0	0	0
SDU078	2011-07-13 06:31:00	0	0	0
SDU078	2011-07-13 06:31:59	0	0	0
SDU078	2011-07-13 06:33:00	0	0	0
SDU078	2011-07-13 06:33:59	0	0	0
SDU078	2011-07-13 06:35:00	0	0	0
SDU078	2011-07-13 06:36:00	0	0	0
SDU078	2011-07-13 06:36:59	0	0	0
SDU078	2011-07-13 06:38:00	0	0	0
SDU078	2011-07-13 06:38:59	0	0	0
SDU078	2011-07-13 06:40:00	0	0	0
SDU078	2011-07-13 06:40:59	0	0	0
SDU078	2011-07-13 06:42:00	0	0	0
SDU078	2011-07-13 06:42:59	0	0	0
SDU078	2011-07-13 06:44:00	0	0	0
SDU078	2011-07-13 06:45:00	0	0	0
SDU078	2011-07-13 06:45:59	0	0	0
SDU078	2011-07-13 06:47:00	0	0	0
SDU078	2011-07-13 06:47:59	0	0	0
SDU078	2011-07-13 06:49:00	0	0	0
SDU078	2011-07-13 06:49:59	0	0	0
SDU078	2011-07-13 06:51:00	0	0	0
SDU078	2011-07-13 06:51:59	0	0	0
SDU078	2011-07-13 06:53:00	0	0	0
SDU078	2011-07-13 06:54:00	0	0	0
SDU078	2011-07-13 06:54:59	0	0	0
SDU078	2011-07-13 06:56:00	0	0	0
SDU078	2011-07-13 06:56:59	0	0	0
SDU078	2011-07-13 06:58:00	0	0	0
SDU078	2011-07-13 06:58:59	0	0	0
SDU078	2011-07-13 07:00:00	0	0	0
SDU078	2011-07-13 07:00:59	0	0	0
SDU078	2011-07-13 07:02:00	0	0	0
SDU078	2011-07-13 07:03:00	996.95	1043.69	163
SDU078	2011-07-13 07:03:59	1712.11	1812.86	243
SDU078	2011-07-13 07:05:00	1079.39	1217.49	138
SDU078	2011-07-13 07:05:59	696.47	792.12	194
SDU078	2011-07-13 07:07:00	661.38	766.24	202
SDU078	2011-07-13 07:07:59	344.55	388.54	36
SDU078	2011-07-13 07:09:00	0	2.24	0
SDU078	2011-07-13 07:09:59	321.12	403.61	31
SDU078	2011-07-13 07:11:00	1146.54	1328.88	438
SDU078	2011-07-13 07:12:00	533.09	623.41	118
SDU078	2011-07-13 07:12:59	986.81	1071.48	481
SDU078	2011-07-13 07:14:00	1055.92	1182.9	148
SDU078	2011-07-13 07:14:59	0	2	0
SDU078	2011-07-13 07:16:00	21	26.08	0
SDU078	2011-07-13 07:16:59	0	0	0
SDU078	2011-07-13 07:18:00	1814.81	2050.98	930
SDU078	2011-07-13 07:18:59	1599.66	1843.31	983
SDU078	2011-07-13 07:20:00	346.59	388.53	0
SDU078	2011-07-13 07:21:00	1008	1160.89	296
SDU078	2011-07-13 07:21:59	1831.59	2086.93	697
SDU078	2011-07-13 07:23:00	691.52	836.11	261
SDU078	2011-07-13 07:23:59	2052.91	2302.61	589
SDU078	2011-07-13 07:25:00	740.39	914.13	312
SDU078	2011-07-13 07:25:59	557.04	590.38	92
SDU078	2011-07-13 07:27:00	703.09	888.11	878
SDU078	2011-07-13 07:27:59	95.19	236.78	896
SDU078	2011-07-13 07:29:00	173.89	345.86	415
SDU078	2011-07-13 07:30:00	71.4	238.79	579
SDU078	2011-07-13 07:30:59	209.17	419.54	1115
SDU078	2011-07-13 07:32:00	214.15	349.38	776
SDU078	2011-07-13 07:32:59	1249.13	1448.36	1528
SDU078	2011-07-13 07:34:00	2271.97	2524.8	1838
SDU078	2011-07-13 07:34:59	1574.82	1880.84	993
SDU078	2011-07-13 07:36:00	1017.78	1328.46	1111
SDU078	2011-07-13 07:36:59	787.52	1105.91	1001
SDU078	2011-07-13 07:38:00	748.28	1007.17	1093
SDU078	2011-07-13 07:39:00	1354.68	1659.03	1162
SDU078	2011-07-13 07:39:59	1610.4	1814.83	2267
SDU078	2011-07-13 07:41:00	3227.28	3618.71	1347
SDU078	2011-07-13 07:41:59	2043.9	2427.52	902
SDU078	2011-07-13 07:43:00	2281.07	2622.95	725
SDU078	2011-07-13 07:43:59	2038.96	2394.53	945
SDU078	2011-07-13 07:45:00	903	1151.72	704
SDU078	2011-07-13 07:45:59	713.23	1032.01	924
SDU078	2011-07-13 07:47:00	416.43	601.44	932
SDU078	2011-07-13 07:48:00	1190.7	1400.94	617
SDU078	2011-07-13 07:48:59	1196.04	1401.65	184
SDU078	2011-07-13 07:50:00	1143.55	1356.46	112
SDU078	2011-07-13 07:50:59	2248.14	2461.12	179
SDU078	2011-07-13 07:52:00	0	0	0
SDU078	2011-07-13 07:52:59	0	0	0
SDU078	2011-07-13 07:54:00	0	0	0
SDU078	2011-07-13 07:54:59	0	0	0
SDU078	2011-07-13 07:56:00	0	0	0
SDU078	2011-07-13 07:57:00	0	0	0
SDU078	2011-07-13 07:57:59	0	0	0
SDU078	2011-07-13 07:59:00	0	0	0
SDU078	2011-07-13 07:59:59	0	0	0
SDU078	2011-07-13 08:01:00	0	0	0
SDU078	2011-07-13 08:01:59	0	0	0
SDU078	2011-07-13 08:03:00	0	0	0
SDU078	2011-07-13 08:03:59	0	0	0
SDU078	2011-07-13 08:05:00	0	0	0
SDU078	2011-07-13 08:06:00	0	0	0
SDU078	2011-07-13 08:06:59	0	0	0
SDU078	2011-07-13 08:08:00	0	0	0
SDU078	2011-07-13 08:08:59	0	0	15
SDU078	2011-07-13 08:10:00	1107	1196.78	245
SDU078	2011-07-13 08:10:59	1126.1	1272.51	92
SDU078	2011-07-13 08:12:00	829.75	935.4	61
SDU078	2011-07-13 08:12:59	1009.23	1156.08	307
SDU078	2011-07-13 08:14:00	926.74	1084.17	113
SDU078	2011-07-13 08:15:00	2214.5	2365.78	1986
SDU078	2011-07-13 08:15:59	4108.25	4309.35	3472
SDU078	2011-07-13 08:17:00	4461.56	4659.9	3995
SDU078	2011-07-13 08:17:59	4478.63	4685.97	3687
SDU078	2011-07-13 08:19:00	4381.81	4583.98	3848
SDU078	2011-07-13 08:19:59	4698.29	4875.26	4095
SDU078	2011-07-13 08:21:00	4221.96	4443.15	3290
SDU078	2011-07-13 08:21:59	304.7	398.02	41
SDU078	2011-07-13 08:23:00	144.59	196.02	0
SDU078	2011-07-13 08:24:00	879.28	1095.29	492
SDU078	2011-07-13 08:24:59	1523.79	1683.54	755
SDU078	2011-07-13 08:26:00	489.76	620.32	36
SDU078	2011-07-13 08:26:59	23.77	48.1	5
SDU078	2011-07-13 08:28:00	1801.91	2054.94	857
SDU078	2011-07-13 08:28:59	1214.56	1470.06	394
SDU078	2011-07-13 08:30:00	1569.14	1741.71	389
SDU078	2011-07-13 08:30:59	0	0	0
SDU078	2011-07-13 08:32:00	0	0	0
SDU078	2011-07-13 08:33:00	0	0	0
SDU078	2011-07-13 08:33:59	0	0	0
SDU078	2011-07-13 08:35:00	0	0	0
SDU078	2011-07-13 08:35:59	0	0	0
SDU078	2011-07-13 08:37:00	0	0	0
SDU078	2011-07-13 08:37:59	1	17.26	0
SDU078	2011-07-13 08:39:00	49	58.01	0
SDU078	2011-07-13 08:39:59	0	0	0
SDU078	2011-07-13 08:41:00	0	0	0
SDU078	2011-07-13 08:42:00	0	0	0
SDU078	2011-07-13 08:42:59	0	0	0
SDU078	2011-07-13 08:44:00	0	0	0
SDU078	2011-07-13 08:44:59	44	59.03	0
SDU078	2011-07-13 08:46:00	8	21.1	0
SDU078	2011-07-13 08:46:59	0	0	0
SDU078	2011-07-13 08:48:00	0	0	0
SDU078	2011-07-13 08:48:59	0	0	0
SDU078	2011-07-13 08:50:00	0	0	0
SDU078	2011-07-13 08:51:00	0	0	0
SDU078	2011-07-13 08:51:59	0	0	0
SDU078	2011-07-13 08:53:00	0	0	0
SDU078	2011-07-13 08:53:59	0	0	0
SDU078	2011-07-13 08:55:00	0	6.32	0
SDU078	2011-07-13 08:55:59	0	0	0
SDU078	2011-07-13 08:57:00	0	0	0
SDU078	2011-07-13 08:57:59	0	0	0
SDU078	2011-07-13 08:59:00	0	0	0
SDU078	2011-07-13 09:00:00	0	0	0
SDU078	2011-07-13 09:00:59	0	0	0
SDU078	2011-07-13 09:02:00	19	26.31	0
SDU078	2011-07-13 09:02:59	0	0	0
SDU078	2011-07-13 09:04:00	0	0	0
SDU078	2011-07-13 09:04:59	0	0	0
SDU078	2011-07-13 09:06:00	0	0	0
SDU078	2011-07-13 09:06:59	0	0	0
SDU078	2011-07-13 09:08:00	0	0	0
SDU078	2011-07-13 09:09:00	6	11.18	0
SDU078	2011-07-13 09:09:59	0	0	0
SDU078	2011-07-13 09:11:00	0	0	0
SDU078	2011-07-13 09:11:59	0	0	0
SDU078	2011-07-13 09:13:00	0	0	0
SDU078	2011-07-13 09:13:59	44.99	53.83	0
SDU078	2011-07-13 09:15:00	0	0	0
SDU078	2011-07-13 09:15:59	0	0	0
SDU078	2011-07-13 09:17:00	0	0	0
SDU078	2011-07-13 09:18:00	0	0	0
SDU078	2011-07-13 09:18:59	0	0	0
SDU078	2011-07-13 09:20:00	0	0	0
SDU078	2011-07-13 09:20:59	0	0	0
SDU078	2011-07-13 09:22:00	0	0	0
SDU078	2011-07-13 09:22:59	0	0	0
SDU078	2011-07-13 09:24:00	0	0	0
SDU078	2011-07-13 09:24:59	0	0	0
SDU078	2011-07-13 09:26:00	0	0	0
SDU078	2011-07-13 09:27:00	0	0	0
SDU078	2011-07-13 09:27:59	0	6.16	0
SDU078	2011-07-13 09:29:00	0	0	0
SDU078	2011-07-13 09:29:59	0	15.03	0
SDU078	2011-07-13 09:31:00	0	0	0
SDU078	2011-07-13 09:31:59	0	0	0
SDU078	2011-07-13 09:33:00	0	0	0
SDU078	2011-07-13 09:33:59	0	0	0
SDU078	2011-07-13 09:35:00	0	0	0
SDU078	2011-07-13 09:36:00	5.83	9.43	0
SDU078	2011-07-13 09:36:59	0	0	0
SDU078	2011-07-13 09:38:00	0	0	0
SDU078	2011-07-13 09:38:59	0	0	0
SDU078	2011-07-13 09:40:00	0	0	0
SDU078	2011-07-13 09:40:59	0	0	0
SDU078	2011-07-13 09:42:00	0	0	0
SDU078	2011-07-13 09:42:59	30	56.04	0
SDU078	2011-07-13 09:44:00	22	32	0
SDU078	2011-07-13 09:45:00	0	0	0
SDU078	2011-07-13 09:45:59	0	1	0
SDU078	2011-07-13 09:47:00	0	0	0
SDU078	2011-07-13 09:47:59	0	0	0
SDU078	2011-07-13 09:49:00	0	0	0
SDU078	2011-07-13 09:49:59	0	0	0
SDU078	2011-07-13 09:51:00	0	0	0
SDU078	2011-07-13 09:51:59	0	0	0
SDU078	2011-07-13 09:53:00	0	0	0
SDU078	2011-07-13 09:54:00	0	0	0
SDU078	2011-07-13 09:54:59	0	0	0
SDU078	2011-07-13 09:56:00	0	0	0
SDU078	2011-07-13 09:56:59	0	0	0
SDU078	2011-07-13 09:58:00	36	59.08	15
SDU078	2011-07-13 09:58:59	3235.53	3518.16	1896
SDU078	2011-07-13 10:00:00	946.23	1156.8	148
SDU078	2011-07-13 10:00:59	1650.01	1880.7	476
SDU078	2011-07-13 10:02:00	90.7	193.79	0
SDU078	2011-07-13 10:03:00	830.77	917.77	51
SDU078	2011-07-13 10:03:59	91.76	120.81	0
SDU078	2011-07-13 10:05:00	3	21.1	0
SDU078	2011-07-13 10:05:59	351.1	450.53	10
SDU078	2011-07-13 10:07:00	920.14	1029.19	25
SDU078	2011-07-13 10:07:59	350.2	412.24	0
SDU078	2011-07-13 10:09:00	892.53	1024.64	87
SDU078	2011-07-13 10:09:59	1372.93	1496.14	107
SDU078	2011-07-13 10:11:00	1558.66	1714.79	384
SDU078	2011-07-13 10:12:00	449.68	544.18	5
SDU078	2011-07-13 10:12:59	131.8	145.21	0
SDU078	2011-07-13 10:14:00	52.39	68.95	0
SDU078	2011-07-13 10:14:59	353.56	393.61	0
SDU078	2011-07-13 10:16:00	527.97	619.06	0
SDU078	2011-07-13 10:16:59	226.61	265.36	0
SDU078	2011-07-13 10:18:00	0	2	0
SDU078	2011-07-13 10:18:59	206.55	269.2	20
SDU078	2011-07-13 10:20:00	327.77	447.96	36
SDU078	2011-07-13 10:21:00	223.3	269.71	0
SDU078	2011-07-13 10:21:59	321.24	418.22	0
SDU078	2011-07-13 10:23:00	364.73	424.05	36
SDU078	2011-07-13 10:23:59	1773.43	1900.18	633
SDU078	2011-07-13 10:25:00	235.95	263.44	0
SDU078	2011-07-13 10:25:59	251.42	287.26	0
SDU078	2011-07-13 10:27:00	0	0	0
SDU078	2011-07-13 10:27:59	0	0	0
SDU078	2011-07-13 10:29:00	189.77	198.34	5
SDU078	2011-07-13 10:30:00	106.42	163.24	5
SDU078	2011-07-13 10:30:59	12.81	29.7	0
SDU078	2011-07-13 10:32:00	42	50.02	0
SDU078	2011-07-13 10:32:59	0	0	0
SDU078	2011-07-13 10:34:00	46	72.57	0
SDU078	2011-07-13 10:34:59	41.53	54.61	0
SDU078	2011-07-13 10:36:00	19	29.27	0
SDU078	2011-07-13 10:36:59	0	1	0
SDU078	2011-07-13 10:38:00	62.51	74.73	0
SDU078	2011-07-13 10:39:00	0	19.1	0
SDU078	2011-07-13 10:39:59	67.19	96.32	0
SDU078	2011-07-13 10:41:00	20	30	0
SDU078	2011-07-13 10:41:59	0	2	0
SDU078	2011-07-13 10:43:00	291.41	371.39	10
SDU078	2011-07-13 10:43:59	10	12.17	0
SDU078	2011-07-13 10:45:00	0	0	0
SDU078	2011-07-13 10:45:59	1	4	0
SDU078	2011-07-13 10:47:00	229.97	265.24	5
SDU078	2011-07-13 10:48:00	9.22	35.47	0
SDU078	2011-07-13 10:48:59	15.23	33.62	0
SDU078	2011-07-13 10:50:00	6	18.38	0
SDU078	2011-07-13 10:50:59	6	17	0
SDU078	2011-07-13 10:52:00	15	23.09	0
SDU078	2011-07-13 10:52:59	77.62	90.43	0
SDU078	2011-07-13 10:54:00	12	22.36	0
SDU078	2011-07-13 10:54:59	38	48.05	0
SDU078	2011-07-13 10:56:00	466.72	523.84	0
SDU078	2011-07-13 10:57:00	0	0	0
SDU078	2011-07-13 10:57:59	0	0	0
SDU078	2011-07-13 10:59:00	0	0	0
SDU078	2011-07-13 10:59:59	0	0	0
SDU078	2011-07-13 11:01:00	0	0	0
SDU078	2011-07-13 11:01:59	0	0	0
SDU078	2011-07-13 11:03:00	0	0	0
SDU078	2011-07-13 11:03:59	0	0	0
SDU078	2011-07-13 11:05:00	426.22	459.78	46
SDU078	2011-07-13 11:06:00	18.97	29.17	0
SDU078	2011-07-13 11:06:59	818.47	1008.48	66
SDU078	2011-07-13 11:08:00	240.27	318.05	20
SDU078	2011-07-13 11:08:59	295.77	330.75	15
SDU078	2011-07-13 11:10:00	0	0	0
SDU078	2011-07-13 11:10:59	0	0	0
SDU078	2011-07-13 11:12:00	22.02	23	0
SDU078	2011-07-13 11:12:59	0	0	0
SDU078	2011-07-13 11:14:00	0	0	0
SDU078	2011-07-13 11:15:00	0	0	0
SDU078	2011-07-13 11:15:59	0	0	0
SDU078	2011-07-13 11:17:00	0	0	0
SDU078	2011-07-13 11:17:59	0	0	0
SDU078	2011-07-13 11:19:00	6	8.06	0
SDU078	2011-07-13 11:19:59	0	4	0
SDU078	2011-07-13 11:21:00	15	19.03	10
SDU078	2011-07-13 11:21:59	0	6.16	0
SDU078	2011-07-13 11:23:00	0	0	0
SDU078	2011-07-13 11:24:00	0	0	0
SDU078	2011-07-13 11:24:59	0	0	0
SDU078	2011-07-13 11:26:00	0	0	0
SDU078	2011-07-13 11:26:59	0	0	0
SDU078	2011-07-13 11:28:00	0	0	0
SDU078	2011-07-13 11:28:59	0	0	0
SDU078	2011-07-13 11:30:00	0	0	0
SDU078	2011-07-13 11:30:59	0	0	0
SDU078	2011-07-13 11:32:00	0	0	0
SDU078	2011-07-13 11:33:00	0	0	0
SDU078	2011-07-13 11:33:59	0	0	0
SDU078	2011-07-13 11:35:00	0	0	0
SDU078	2011-07-13 11:35:59	14.76	22.29	0
SDU078	2011-07-13 11:37:00	0	0	0
SDU078	2011-07-13 11:37:59	0	0	0
SDU078	2011-07-13 11:39:00	0	0	0
SDU078	2011-07-13 11:39:59	0	0	0
SDU078	2011-07-13 11:41:00	35.52	61.82	5
SDU078	2011-07-13 11:42:00	0	0	0
SDU078	2011-07-13 11:42:59	0	0	0
SDU078	2011-07-13 11:44:00	0	0	0
SDU078	2011-07-13 11:44:59	0	0	0
SDU078	2011-07-13 11:46:00	0	0	0
SDU078	2011-07-13 11:46:59	0	0	0
SDU078	2011-07-13 11:48:00	0	0	0
SDU078	2011-07-13 11:48:59	0	0	0
SDU078	2011-07-13 11:50:00	0	0	0
SDU078	2011-07-13 11:51:00	0	0	0
SDU078	2011-07-13 11:51:59	0	0	0
SDU078	2011-07-13 11:53:00	0	0	0
SDU078	2011-07-13 11:53:59	0	0	0
SDU078	2011-07-13 11:55:00	0	0	0
SDU078	2011-07-13 11:55:59	0	0	0
SDU078	2011-07-13 11:57:00	0	0	0
SDU078	2011-07-13 11:57:59	0	0	0
SDU078	2011-07-13 11:59:00	0	0	0
SDU078	2011-07-13 12:00:00	0	0	0
SDU078	2011-07-13 12:00:59	0	0	0
SDU078	2011-07-13 12:02:00	0	0	0
SDU078	2011-07-13 12:02:59	0	0	0
SDU078	2011-07-13 12:04:00	0	0	0
SDU078	2011-07-13 12:04:59	217.45	244.86	97
SDU078	2011-07-13 12:06:00	1840.73	2173.75	942
SDU078	2011-07-13 12:06:59	208.71	263.19	117
SDU078	2011-07-13 12:08:00	2417.75	2645.9	1628
SDU078	2011-07-13 12:09:00	651.92	895.82	128
SDU078	2011-07-13 12:09:59	2141.12	2404.78	1453
SDU078	2011-07-13 12:11:00	589.25	723.52	107
SDU078	2011-07-13 12:11:59	12	49.65	0
SDU078	2011-07-13 12:13:00	148.34	190.66	0
SDU078	2011-07-13 12:13:59	34.48	62.87	0
SDU078	2011-07-13 12:15:00	0	1	0
SDU078	2011-07-13 12:15:59	19.42	28.58	0
SDU078	2011-07-13 12:17:00	0	9.22	0
SDU078	2011-07-13 12:18:00	58.4	68.78	0
SDU078	2011-07-13 12:18:59	26.48	34.34	0
SDU078	2011-07-13 12:20:00	0	10	0
SDU078	2011-07-13 12:20:59	0	5	0
SDU078	2011-07-13 12:22:00	88.74	134.23	0
SDU078	2011-07-13 12:22:59	0	5.39	0
SDU078	2011-07-13 12:24:00	0	0	0
SDU078	2011-07-13 12:24:59	78.66	125.78	20
SDU078	2011-07-13 12:26:00	113.62	204.32	46
SDU078	2011-07-13 12:27:00	0	13.15	0
SDU078	2011-07-13 12:27:59	2	17.06	0
SDU078	2011-07-13 12:29:00	0	15.3	0
SDU078	2011-07-13 12:29:59	264.75	292.12	41
SDU078	2011-07-13 12:31:00	0	5.39	0
SDU078	2011-07-13 12:31:59	12	50	0
SDU078	2011-07-13 12:33:00	0	3	0
SDU078	2011-07-13 12:33:59	38.28	60.93	0
SDU078	2011-07-13 12:35:00	0	0	0
SDU078	2011-07-13 12:36:00	0	0	0
SDU078	2011-07-13 12:36:59	0	0	0
SDU078	2011-07-13 12:38:00	0	4	0
SDU078	2011-07-13 12:38:59	1353.36	1571.94	686
SDU078	2011-07-13 12:40:00	1198.95	1406.27	272
SDU078	2011-07-13 12:40:59	0	0	0
SDU078	2011-07-13 12:42:00	256.04	303.4	51
SDU078	2011-07-13 12:42:59	395.61	476.41	41
SDU078	2011-07-13 12:44:00	0	0	0
SDU078	2011-07-13 12:45:00	386.89	483.99	153
SDU078	2011-07-13 12:45:59	391.13	435.98	10
SDU078	2011-07-13 12:47:00	0	0	0
SDU078	2011-07-13 12:47:59	0	0	0
SDU078	2011-07-13 12:49:00	15.56	19.34	0
SDU078	2011-07-13 12:49:59	0	1.41	0
SDU078	2011-07-13 12:51:00	0	0	0
SDU078	2011-07-13 12:51:59	764.49	868.92	410
SDU078	2011-07-13 12:53:00	0	8.94	0
SDU078	2011-07-13 12:54:00	244.25	370.84	15
SDU078	2011-07-13 12:54:59	2	18.87	0
SDU078	2011-07-13 12:56:00	438.55	528.17	226
SDU078	2011-07-13 12:56:59	2772.7	3034.69	2000
SDU078	2011-07-13 12:58:00	3578.19	3807.36	2304
SDU078	2011-07-13 12:58:59	2456.02	2748.99	1065
SDU078	2011-07-13 13:00:00	548.15	653.09	123
SDU078	2011-07-13 13:00:59	0	1	0
SDU078	2011-07-13 13:02:00	9	16.12	0
SDU078	2011-07-13 13:03:00	0	1	0
SDU078	2011-07-13 13:03:59	0	0	0
SDU078	2011-07-13 13:05:00	0	0	0
SDU078	2011-07-13 13:05:59	0	0	0
SDU078	2011-07-13 13:07:00	0	2	0
SDU078	2011-07-13 13:07:59	0	0	0
SDU078	2011-07-13 13:09:00	0	0	0
SDU078	2011-07-13 13:09:59	0	0	0
SDU078	2011-07-13 13:11:00	0	0	0
SDU078	2011-07-13 13:12:00	0	0	0
SDU078	2011-07-13 13:12:59	0	0	0
SDU078	2011-07-13 13:14:00	21.4	35.36	0
SDU078	2011-07-13 13:14:59	131.49	157.58	210
SDU078	2011-07-13 13:16:00	0	0	0
SDU078	2011-07-13 13:16:59	0	0	0
SDU078	2011-07-13 13:18:00	0	0	0
SDU078	2011-07-13 13:18:59	0	0	0
SDU078	2011-07-13 13:20:00	0	0	0
SDU078	2011-07-13 13:21:00	0	0	0
SDU078	2011-07-13 13:21:59	35.44	43.87	0
SDU078	2011-07-13 13:23:00	0	0	0
SDU078	2011-07-13 13:23:59	0	0	0
SDU078	2011-07-13 13:25:00	0	0	0
SDU078	2011-07-13 13:25:59	0	0	0
SDU078	2011-07-13 13:27:00	0	0	0
SDU078	2011-07-13 13:27:59	0	0	0
SDU078	2011-07-13 13:29:00	51.74	67.87	0
SDU078	2011-07-13 13:30:00	5	11	0
SDU078	2011-07-13 13:30:59	0	2	0
SDU078	2011-07-13 13:32:00	0	0	0
SDU078	2011-07-13 13:32:59	0	0	0
SDU078	2011-07-13 13:34:00	0	0	0
SDU078	2011-07-13 13:34:59	0	0	0
SDU078	2011-07-13 13:36:00	0	0	0
SDU078	2011-07-13 13:36:59	0	4.47	0
SDU078	2011-07-13 13:38:00	43.54	53.62	5
SDU078	2011-07-13 13:39:00	99	130.19	15
SDU078	2011-07-13 13:39:59	0	0	0
SDU078	2011-07-13 13:41:00	0	0	0
SDU078	2011-07-13 13:41:59	0	15.52	0
SDU078	2011-07-13 13:43:00	0	1	0
SDU078	2011-07-13 13:43:59	0	2	0
SDU078	2011-07-13 13:45:00	0	0	0
SDU078	2011-07-13 13:45:59	0	0	0
SDU078	2011-07-13 13:47:00	18.87	21.4	0
SDU078	2011-07-13 13:48:00	0	0	0
SDU078	2011-07-13 13:48:59	38.21	51.4	0
SDU078	2011-07-13 13:50:00	10	19.82	0
SDU078	2011-07-13 13:50:59	10	19	0
SDU078	2011-07-13 13:52:00	83.49	99.28	5
SDU078	2011-07-13 13:52:59	48.27	56.82	5
SDU078	2011-07-13 13:54:00	0	0	0
SDU078	2011-07-13 13:54:59	0	0	0
SDU078	2011-07-13 13:56:00	0	0	0
SDU078	2011-07-13 13:57:00	89.07	110.32	0
SDU078	2011-07-13 13:57:59	0	0	0
SDU078	2011-07-13 13:59:00	0	0	0
SDU078	2011-07-13 13:59:59	0	0	0
SDU078	2011-07-13 14:01:00	0	0	0
SDU078	2011-07-13 14:01:59	0	0	0
SDU078	2011-07-13 14:03:00	157.29	193.34	0
SDU078	2011-07-13 14:03:59	0	0	0
SDU078	2011-07-13 14:05:00	0	0	0
SDU078	2011-07-13 14:06:00	0	0	0
SDU078	2011-07-13 14:06:59	0	0	0
SDU078	2011-07-13 14:08:00	0	0	0
SDU078	2011-07-13 14:08:59	635.01	855.5	184
SDU078	2011-07-13 14:10:00	2403.33	2709.32	1248
SDU078	2011-07-13 14:10:59	951.59	1101.88	312
SDU078	2011-07-13 14:12:00	427.56	502.96	26
SDU078	2011-07-13 14:12:59	0	2.45	0
SDU078	2011-07-13 14:14:00	0	0	0
SDU078	2011-07-13 14:15:00	0	0	0
SDU078	2011-07-13 14:15:59	0	2.24	0
SDU078	2011-07-13 14:17:00	0	0	0
SDU078	2011-07-13 14:17:59	316.2	382.92	0
SDU078	2011-07-13 14:19:00	1054.59	1349.95	661
SDU078	2011-07-13 14:19:59	1718.46	2001.06	844
SDU078	2011-07-13 14:21:00	1744.25	1995.15	910
SDU078	2011-07-13 14:21:59	538.78	612.09	87
SDU078	2011-07-13 14:23:00	0	0	0
SDU078	2011-07-13 14:24:00	0	0	0
SDU078	2011-07-13 14:24:59	0	0	0
SDU078	2011-07-13 14:26:00	0	0	0
SDU078	2011-07-13 14:26:59	0	2	0
SDU078	2011-07-13 14:28:00	0	0	0
SDU078	2011-07-13 14:28:59	0	0	0
SDU078	2011-07-13 14:30:00	0	0	0
SDU078	2011-07-13 14:30:59	0	0	0
SDU078	2011-07-13 14:32:00	0	0	0
SDU078	2011-07-13 14:33:00	0	0	0
SDU078	2011-07-13 14:33:59	0	0	0
SDU078	2011-07-13 14:35:00	0	0	0
SDU078	2011-07-13 14:35:59	0	0	0
SDU078	2011-07-13 14:37:00	0	0	0
SDU078	2011-07-13 14:37:59	0	6.78	0
SDU078	2011-07-13 14:39:00	0	0	0
SDU078	2011-07-13 14:39:59	0	0	0
SDU078	2011-07-13 14:41:00	0	0	0
SDU078	2011-07-13 14:42:00	0	0	0
SDU078	2011-07-13 14:42:59	0	0	0
SDU078	2011-07-13 14:44:00	0	0	0
SDU078	2011-07-13 14:44:59	25.36	36.89	5
SDU078	2011-07-13 14:46:00	0	0	0
SDU078	2011-07-13 14:46:59	0	0	0
SDU078	2011-07-13 14:48:00	0	0	0
SDU078	2011-07-13 14:48:59	0	0	0
SDU078	2011-07-13 14:50:00	0	0	0
SDU078	2011-07-13 14:51:00	0	0	0
SDU078	2011-07-13 14:51:59	0	0	0
SDU078	2011-07-13 14:53:00	0	0	0
SDU078	2011-07-13 14:53:59	0	0	0
SDU078	2011-07-13 14:55:00	0	0	0
SDU078	2011-07-13 14:55:59	0	0	0
SDU078	2011-07-13 14:57:00	0	0	0
SDU078	2011-07-13 14:57:59	0	0	0
SDU078	2011-07-13 14:59:00	0	0	0
SDU078	2011-07-13 15:00:00	0	0	0
SDU078	2011-07-13 15:00:59	0	0	0
SDU078	2011-07-13 15:02:00	0	0	0
SDU078	2011-07-13 15:02:59	0	0	0
SDU078	2011-07-13 15:04:00	0	0	0
SDU078	2011-07-13 15:04:59	0	0	0
SDU078	2011-07-13 15:06:00	0	0	0
SDU078	2011-07-13 15:06:59	0	0	0
SDU078	2011-07-13 15:08:00	0	0	0
SDU078	2011-07-13 15:09:00	0	0	0
SDU078	2011-07-13 15:09:59	0	24.19	0
SDU078	2011-07-13 15:11:00	0	10.44	0
SDU078	2011-07-13 15:11:59	1147.15	1319.37	502
SDU078	2011-07-13 15:13:00	2141.49	2467.45	1497
SDU078	2011-07-13 15:13:59	2940.88	3202.24	1925
SDU078	2011-07-13 15:15:00	1147.5	1328.4	368
SDU078	2011-07-13 15:15:59	0	0	0
SDU078	2011-07-13 15:17:00	0	0	0
SDU078	2011-07-13 15:18:00	0	0	0
SDU078	2011-07-13 15:18:59	0	0	0
SDU078	2011-07-13 15:20:00	0	0	0
SDU078	2011-07-13 15:20:59	0	0	0
SDU078	2011-07-13 15:22:00	0	0	0
SDU078	2011-07-13 15:22:59	0	0	0
SDU078	2011-07-13 15:24:00	0	0	0
SDU078	2011-07-13 15:24:59	0	0	0
SDU078	2011-07-13 15:26:00	0	0	0
SDU078	2011-07-13 15:27:00	0	0	0
SDU078	2011-07-13 15:27:59	0	0	0
SDU078	2011-07-13 15:29:00	0	0	0
SDU078	2011-07-13 15:29:59	0	0	0
SDU078	2011-07-13 15:31:00	0	0	0
SDU078	2011-07-13 15:31:59	0	0	0
SDU078	2011-07-13 15:33:00	0	0	0
SDU078	2011-07-13 15:33:59	0	0	0
SDU078	2011-07-13 15:35:00	4	8.25	5
SDU078	2011-07-13 15:36:00	0	3	0
SDU078	2011-07-13 15:36:59	0	0	0
SDU078	2011-07-13 15:38:00	0	0	0
SDU078	2011-07-13 15:38:59	0	0	0
SDU078	2011-07-13 15:40:00	0	0	0
SDU078	2011-07-13 15:40:59	0	0	0
SDU078	2011-07-13 15:42:00	18	28.86	0
SDU078	2011-07-13 15:42:59	0	0	0
SDU078	2011-07-13 15:44:00	0	0	0
SDU078	2011-07-13 15:45:00	27	31.02	0
SDU078	2011-07-13 15:45:59	0	0	0
SDU078	2011-07-13 15:47:00	0	0	0
SDU078	2011-07-13 15:47:59	0	0	0
SDU078	2011-07-13 15:49:00	0	0	0
SDU078	2011-07-13 15:49:59	0	0	0
SDU078	2011-07-13 15:51:00	0	0	0
SDU078	2011-07-13 15:51:59	0	0	0
SDU078	2011-07-13 15:53:00	0	0	0
SDU078	2011-07-13 15:54:00	0	0	0
SDU078	2011-07-13 15:54:59	0	0	0
SDU078	2011-07-13 15:56:00	0	0	0
SDU078	2011-07-13 15:56:59	0	0	0
SDU078	2011-07-13 15:58:00	0	0	0
SDU078	2011-07-13 15:58:59	0	0	0
SDU078	2011-07-13 16:00:00	0	0	0
SDU078	2011-07-13 16:00:59	0	0	0
SDU078	2011-07-13 16:02:00	0	0	0
SDU078	2011-07-13 16:03:00	0	0	0
SDU078	2011-07-13 16:03:59	0	0	0
SDU078	2011-07-13 16:05:00	0	0	0
SDU078	2011-07-13 16:05:59	0	0	0
SDU078	2011-07-13 16:07:00	0	0	0
SDU078	2011-07-13 16:07:59	68.27	82.92	15
SDU078	2011-07-13 16:09:00	0	0	0
SDU078	2011-07-13 16:09:59	13.6	18.36	5
SDU078	2011-07-13 16:11:00	0	0	0
SDU078	2011-07-13 16:12:00	0	0	0
SDU078	2011-07-13 16:12:59	0	0	0
SDU078	2011-07-13 16:14:00	0	0	0
SDU078	2011-07-13 16:14:59	0	0	0
SDU078	2011-07-13 16:16:00	0	0	0
SDU078	2011-07-13 16:16:59	0	0	0
SDU078	2011-07-13 16:18:00	0	0	0
SDU078	2011-07-13 16:18:59	0	0	0
SDU078	2011-07-13 16:20:00	0	0	0
SDU078	2011-07-13 16:21:00	0	0	0
SDU078	2011-07-13 16:21:59	0	0	0
SDU078	2011-07-13 16:23:00	0	0	0
SDU078	2011-07-13 16:23:59	0	0	0
SDU078	2011-07-13 16:25:00	0	0	0
SDU078	2011-07-13 16:25:59	0	0	0
SDU078	2011-07-13 16:27:00	0	0	0
SDU078	2011-07-13 16:27:59	0	0	0
SDU078	2011-07-13 16:29:00	0	0	0
SDU078	2011-07-13 16:30:00	0	0	0
SDU078	2011-07-13 16:30:59	0	0	0
SDU078	2011-07-13 16:32:00	0	0	0
SDU078	2011-07-13 16:32:59	0	0	0
SDU078	2011-07-13 16:34:00	0	0	0
SDU078	2011-07-13 16:34:59	0	0	0
SDU078	2011-07-13 16:36:00	0	0	0
SDU078	2011-07-13 16:36:59	1059.65	1237.65	445
SDU078	2011-07-13 16:38:00	3751.86	3963.42	3521
SDU078	2011-07-13 16:39:00	4611.95	4809.11	4203
SDU078	2011-07-13 16:39:59	4745.95	4941.94	4342
SDU078	2011-07-13 16:41:00	3676	3877.08	2657
SDU078	2011-07-13 16:41:59	302.14	421.58	45
SDU078	2011-07-13 16:43:00	2464.09	2639.62	2125
SDU078	2011-07-13 16:43:59	2411.63	2677.1	1380
SDU078	2011-07-13 16:45:00	42.24	57.56	0
SDU078	2011-07-13 16:45:59	0	0	0
SDU078	2011-07-13 16:47:00	0	0	0
SDU078	2011-07-13 16:48:00	0	0	0
SDU078	2011-07-13 16:48:59	0	0	0
SDU078	2011-07-13 16:50:00	75.05	103.04	0
SDU078	2011-07-13 16:50:59	0	0	5
SDU078	2011-07-13 16:52:00	0	1	0
SDU078	2011-07-13 16:52:59	0	0	0
SDU078	2011-07-13 16:54:00	0	0	0
SDU078	2011-07-13 16:54:59	0	0	0
SDU078	2011-07-13 16:56:00	0	0	0
SDU078	2011-07-13 16:57:00	0	0	0
SDU078	2011-07-13 16:57:59	0	0	0
SDU078	2011-07-13 16:59:00	0	0	0
SDU078	2011-07-13 16:59:59	0	0	0
SDU078	2011-07-13 17:01:00	0	0	0
SDU078	2011-07-13 17:01:59	0	0	0
SDU078	2011-07-13 17:03:00	0	0	0
SDU078	2011-07-13 17:03:59	0	0	0
SDU078	2011-07-13 17:05:00	0	0	5
SDU078	2011-07-13 17:06:00	0	0	0
SDU078	2011-07-13 17:06:59	0	0	0
SDU078	2011-07-13 17:08:00	0	0	0
SDU078	2011-07-13 17:08:59	0	0	0
SDU078	2011-07-13 17:10:00	0	0	0
SDU078	2011-07-13 17:10:59	0	0	0
SDU078	2011-07-13 17:12:00	0	0	0
SDU078	2011-07-13 17:12:59	0	0	0
SDU078	2011-07-13 17:14:00	0	0	0
SDU078	2011-07-13 17:15:00	0	0	0
SDU078	2011-07-13 17:15:59	16.12	33.08	0
SDU078	2011-07-13 17:17:00	0	0	0
SDU078	2011-07-13 17:17:59	0	0	0
SDU078	2011-07-13 17:19:00	0	0	0
SDU078	2011-07-13 17:19:59	0	0	0
SDU078	2011-07-13 17:21:00	220.54	260.46	5
SDU078	2011-07-13 17:21:59	143.84	165.5	20
SDU078	2011-07-13 17:23:00	0	0	0
SDU078	2011-07-13 17:24:00	0	0	0
SDU078	2011-07-13 17:24:59	0	11.53	0
SDU078	2011-07-13 17:26:00	0	0	0
SDU078	2011-07-13 17:26:59	0	2	0
SDU078	2011-07-13 17:28:00	0	0	0
SDU078	2011-07-13 17:28:59	0	6	0
SDU078	2011-07-13 17:30:00	0	8	0
SDU078	2011-07-13 17:30:59	78.6	95.32	0
SDU078	2011-07-13 17:32:00	0	0	0
SDU078	2011-07-13 17:33:00	0	0	0
SDU078	2011-07-13 17:33:59	0	0	0
SDU078	2011-07-13 17:35:00	81.34	86.41	0
SDU078	2011-07-13 17:35:59	0	0	0
SDU078	2011-07-13 17:37:00	0	0	0
SDU078	2011-07-13 17:37:59	0	0	0
SDU078	2011-07-13 17:39:00	0	0	0
SDU078	2011-07-13 17:39:59	0	0	0
SDU078	2011-07-13 17:41:00	0	0	0
SDU078	2011-07-13 17:42:00	0	0	0
SDU078	2011-07-13 17:42:59	0	0	0
SDU078	2011-07-13 17:44:00	0	0	0
SDU078	2011-07-13 17:44:59	0	0	0
SDU078	2011-07-13 17:46:00	0	0	0
SDU078	2011-07-13 17:46:59	0	0	0
SDU078	2011-07-13 17:48:00	0	0	0
SDU078	2011-07-13 17:48:59	0	3	0
SDU078	2011-07-13 17:50:00	0	0	0
SDU078	2011-07-13 17:51:00	0	0	0
SDU078	2011-07-13 17:51:59	0	0	0
SDU078	2011-07-13 17:53:00	0	0	0
SDU078	2011-07-13 17:53:59	8	10.2	0
SDU078	2011-07-13 17:55:00	0	0	0
SDU078	2011-07-13 17:55:59	0	0	0
SDU078	2011-07-13 17:57:00	0	0	0
SDU078	2011-07-13 17:57:59	0	0	0
SDU078	2011-07-13 17:59:00	0	0	0
SDU078	2011-07-13 18:00:00	0	0	0
SDU078	2011-07-13 18:00:59	8	13	0
SDU078	2011-07-13 18:02:00	0	0	0
SDU078	2011-07-13 18:02:59	0	0	0
SDU078	2011-07-13 18:04:00	0	0	0
SDU078	2011-07-13 18:04:59	0	0	0
SDU078	2011-07-13 18:06:00	0	0	0
SDU078	2011-07-13 18:06:59	0	0	0
SDU078	2011-07-13 18:08:00	0	0	0
SDU078	2011-07-13 18:09:00	0	0	0
SDU078	2011-07-13 18:09:59	0	0	0
SDU078	2011-07-13 18:11:00	0	0	0
SDU078	2011-07-13 18:11:59	0	0	0
SDU078	2011-07-13 18:13:00	0	0	0
SDU078	2011-07-13 18:13:59	0	0	0
SDU078	2011-07-13 18:15:00	224.66	273.03	5
SDU078	2011-07-13 18:15:59	672.73	829.38	92
SDU078	2011-07-13 18:17:00	1727	1918.39	241
SDU078	2011-07-13 18:18:00	2874.66	3121.16	834
SDU078	2011-07-13 18:18:59	1867.65	2015.93	976
SDU078	2011-07-13 18:20:00	2602.06	2849.72	1656
SDU078	2011-07-13 18:20:59	1763.28	1938.96	133
SDU078	2011-07-13 18:22:00	1253.28	1392.58	61
SDU078	2011-07-13 18:22:59	2015.23	2266.91	732
SDU078	2011-07-13 18:24:00	331.5	483.23	709
SDU078	2011-07-13 18:24:59	253.19	429.59	591
SDU078	2011-07-13 18:26:00	584.48	831.25	569
SDU078	2011-07-13 18:27:00	701.6	870.85	861
SDU078	2011-07-13 18:27:59	644.87	857.43	906
SDU078	2011-07-13 18:29:00	794.52	940.84	407
SDU078	2011-07-13 18:29:59	934.91	1004.96	418
SDU078	2011-07-13 18:31:00	168.64	281.73	405
SDU078	2011-07-13 18:31:59	263.65	327.5	314
SDU078	2011-07-13 18:33:00	783.12	880.76	499
SDU078	2011-07-13 18:33:59	407.16	567.21	753
SDU078	2011-07-13 18:35:00	361.78	392.95	310
SDU078	2011-07-13 18:36:00	950.61	1193.24	832
SDU078	2011-07-13 18:36:59	215.86	413.24	676
SDU078	2011-07-13 18:38:00	441.19	633.8	755
SDU078	2011-07-13 18:38:59	341.99	584.86	591
SDU078	2011-07-13 18:40:00	744.19	1051.21	750
SDU078	2011-07-13 18:40:59	4119.76	4448.44	2026
SDU078	2011-07-13 18:42:00	2885.05	3219.4	292
SDU078	2011-07-13 18:42:59	4204.2	4497.28	1846
SDU078	2011-07-13 18:44:00	2020.94	2352.28	658
SDU078	2011-07-13 18:45:00	832.14	1181.73	971
SDU078	2011-07-13 18:45:59	361.85	594.96	887
SDU078	2011-07-13 18:47:00	319.99	575.03	879
SDU078	2011-07-13 18:47:59	159.46	247.49	698
SDU078	2011-07-13 18:49:00	1245.29	1489.61	898
SDU078	2011-07-13 18:49:59	911.18	1094.18	266
SDU078	2011-07-13 18:51:00	781.82	929.86	185
SDU078	2011-07-13 18:51:59	530.43	698.01	148
SDU078	2011-07-13 18:53:00	1468.42	1743.95	515
SDU078	2011-07-13 18:54:00	120.93	166.39	72
SDU078	2011-07-13 18:54:59	734.28	807.78	92
SDU078	2011-07-13 18:56:00	0	0	0
SDU078	2011-07-13 18:56:59	138.08	204.95	0
SDU078	2011-07-13 18:58:00	185.53	290.64	5
SDU078	2011-07-13 18:58:59	1296.47	1457.69	542
SDU078	2011-07-13 19:00:00	2727.55	2995.25	573
SDU078	2011-07-13 19:00:59	1381.33	1590.32	285
SDU078	2011-07-13 19:02:00	2205.7	2491.95	1169
SDU078	2011-07-13 19:03:00	1092.92	1262.02	163
SDU078	2011-07-13 19:03:59	1524.25	1707.82	1011
SDU078	2011-07-13 19:05:00	8815.98	8959.92	11787
SDU078	2011-07-13 19:05:59	9341.76	9477.28	12031
SDU078	2011-07-13 19:07:00	10283.8	10417.7	12758
SDU078	2011-07-13 19:07:59	10218.2	10339.5	12653
SDU078	2011-07-13 19:09:00	10315.7	10440.2	12707
SDU078	2011-07-13 19:09:59	5544.95	5657.43	6551
SDU078	2011-07-13 19:11:00	10669.2	10787.3	13079
SDU078	2011-07-13 19:12:00	10552.5	10687.8	12758
SDU078	2011-07-13 19:12:59	10537.7	10666.4	12811
SDU078	2011-07-13 19:14:00	10412.8	10553.2	12865
SDU078	2011-07-13 19:14:59	10575.3	10716.9	12864
SDU078	2011-07-13 19:16:00	10581.8	10722	12300
SDU078	2011-07-13 19:16:59	10895.7	11039	12865
SDU078	2011-07-13 19:18:00	10799.1	10937.9	13079
SDU078	2011-07-13 19:18:59	10860	10997.5	12871
SDU078	2011-07-13 19:20:00	9511.59	9653.17	11374
SDU078	2011-07-13 19:21:00	11063.6	11207.5	12974
SDU078	2011-07-13 19:21:59	10168.9	10305.4	12288
SDU078	2011-07-13 19:23:00	10305.4	10436.9	12545
SDU078	2011-07-13 19:23:59	10244.7	10385.3	12602
SDU078	2011-07-13 19:25:00	10343.7	10479.6	12443
SDU078	2011-07-13 19:25:59	10451.4	10595.8	12704
SDU078	2011-07-13 19:27:00	10097.1	10232.2	12442
SDU078	2011-07-13 19:27:59	9090.96	9247.92	9016
SDU078	2011-07-13 19:29:00	664.84	762.48	148
SDU078	2011-07-13 19:30:00	1457.24	1616.9	748
SDU078	2011-07-13 19:30:59	2071.78	2290.16	811
SDU078	2011-07-13 19:32:00	1249.62	1400.1	390
SDU078	2011-07-13 19:32:59	1996.95	2206.67	292
SDU078	2011-07-13 19:34:00	587.09	683.74	118
SDU078	2011-07-13 19:34:59	236.26	324.3	0
SDU078	2011-07-13 19:36:00	50	100.62	0
SDU078	2011-07-13 19:36:59	23	24.52	0
SDU078	2011-07-13 19:38:00	44	56.14	0
SDU078	2011-07-13 19:39:00	7	10	0
SDU078	2011-07-13 19:39:59	34.13	45.71	0
SDU078	2011-07-13 19:41:00	21	25.32	0
SDU078	2011-07-13 19:41:59	269.89	312.89	31
SDU078	2011-07-13 19:43:00	0	0	0
SDU078	2011-07-13 19:43:59	477.78	538.19	51
SDU078	2011-07-13 19:45:00	332.66	382.53	10
SDU078	2011-07-13 19:45:59	8	21.93	5
SDU078	2011-07-13 19:47:00	0	4	0
SDU078	2011-07-13 19:48:00	8	25.3	10
SDU078	2011-07-13 19:48:59	489.62	540.61	71
SDU078	2011-07-13 19:50:00	2387.35	2645.09	620
SDU078	2011-07-13 19:50:59	1538.63	1784.21	337
SDU078	2011-07-13 19:52:00	2166.15	2422.1	938
SDU078	2011-07-13 19:52:59	802.28	965.88	169
SDU078	2011-07-13 19:54:00	122.11	138.87	0
SDU078	2011-07-13 19:54:59	0	0	0
SDU078	2011-07-13 19:56:00	0	0	0
SDU078	2011-07-13 19:57:00	478.4	580.12	107
SDU078	2011-07-13 19:57:59	6	9	0
SDU078	2011-07-13 19:59:00	266.33	320.14	41
SDU078	2011-07-13 19:59:59	0	0	0
SDU078	2011-07-13 20:01:00	0	0	0
SDU078	2011-07-13 20:01:59	0	5.39	0
SDU078	2011-07-13 20:03:00	991.38	1129.49	159
SDU078	2011-07-13 20:03:59	1395.41	1599.4	343
SDU078	2011-07-13 20:05:00	1359.74	1552.64	525
SDU078	2011-07-13 20:06:00	456.52	507.58	41
SDU078	2011-07-13 20:06:59	0	0	0
SDU078	2011-07-13 20:08:00	0	0	0
SDU078	2011-07-13 20:08:59	0	3	0
SDU078	2011-07-13 20:10:00	0	5.39	0
SDU078	2011-07-13 20:10:59	21.59	26.02	0
SDU078	2011-07-13 20:12:00	0	0	0
SDU078	2011-07-13 20:12:59	0	0	0
SDU078	2011-07-13 20:14:00	0	0	0
SDU078	2011-07-13 20:15:00	0	0	0
SDU078	2011-07-13 20:15:59	0	0	0
SDU078	2011-07-13 20:17:00	6	10	0
SDU078	2011-07-13 20:17:59	966.13	1142.61	261
SDU078	2011-07-13 20:19:00	570.03	635.82	172
SDU078	2011-07-13 20:19:59	0	0	0
SDU078	2011-07-13 20:21:00	0	0	0
SDU078	2011-07-13 20:21:59	0	0	0
SDU078	2011-07-13 20:23:00	0	0	0
SDU078	2011-07-13 20:24:00	0	0	0
SDU078	2011-07-13 20:24:59	0	0	0
SDU078	2011-07-13 20:26:00	0	0	0
SDU078	2011-07-13 20:26:59	0	0	0
SDU078	2011-07-13 20:28:00	0	0	0
SDU078	2011-07-13 20:28:59	0	0	0
SDU078	2011-07-13 20:30:00	0	0	0
SDU078	2011-07-13 20:30:59	0	0	0
SDU078	2011-07-13 20:32:00	0	0	0
SDU078	2011-07-13 20:33:00	0	0	0
SDU078	2011-07-13 20:33:59	50.7	73.11	0
SDU078	2011-07-13 20:35:00	0	0	0
SDU078	2011-07-13 20:35:59	0	0	0
SDU078	2011-07-13 20:37:00	0	0	0
SDU078	2011-07-13 20:37:59	0	0	0
SDU078	2011-07-13 20:39:00	0	0	0
SDU078	2011-07-13 20:39:59	0	0	0
SDU078	2011-07-13 20:41:00	0	0	0
SDU078	2011-07-13 20:42:00	0	0	0
SDU078	2011-07-13 20:42:59	0	0	0
SDU078	2011-07-13 20:44:00	0	0	0
SDU078	2011-07-13 20:44:59	0	0	0
SDU078	2011-07-13 20:46:00	0	0	0
SDU078	2011-07-13 20:46:59	0	0	0
SDU078	2011-07-13 20:48:00	0	0	0
SDU078	2011-07-13 20:48:59	0	0	0
SDU078	2011-07-13 20:50:00	0	0	0
SDU078	2011-07-13 20:51:00	0	0	0
SDU078	2011-07-13 20:51:59	0	0	0
SDU078	2011-07-13 20:53:00	0	3.16	0
SDU078	2011-07-13 20:53:59	0	0	0
SDU078	2011-07-13 20:55:00	0	0	0
SDU078	2011-07-13 20:55:59	0	0	0
SDU078	2011-07-13 20:57:00	0	0	0
SDU078	2011-07-13 20:57:59	0	0	0
SDU078	2011-07-13 20:59:00	396.39	455.87	246
SDU078	2011-07-13 21:00:00	865.14	1048.78	174
SDU078	2011-07-13 21:00:59	531.21	625.14	172
SDU078	2011-07-13 21:02:00	0	0	0
SDU078	2011-07-13 21:02:59	0	2.24	0
SDU078	2011-07-13 21:04:00	0	0	0
SDU078	2011-07-13 21:04:59	0	6.08	0
SDU078	2011-07-13 21:06:00	0	0	0
SDU078	2011-07-13 21:06:59	0	0	0
SDU078	2011-07-13 21:08:00	0	0	0
SDU078	2011-07-13 21:09:00	0	0	0
SDU078	2011-07-13 21:09:59	0	0	0
SDU078	2011-07-13 21:11:00	0	0	0
SDU078	2011-07-13 21:11:59	0	0	0
SDU078	2011-07-13 21:13:00	0	4.24	0
SDU078	2011-07-13 21:13:59	9	12.65	0
SDU078	2011-07-13 21:15:00	3	7	0
SDU078	2011-07-13 21:15:59	0	0	0
SDU078	2011-07-13 21:17:00	0	0	0
SDU078	2011-07-13 21:18:00	0	0	0
SDU078	2011-07-13 21:18:59	167.18	215.35	0
SDU078	2011-07-13 21:20:00	299.62	324.36	5
SDU078	2011-07-13 21:20:59	0	14.14	0
SDU078	2011-07-13 21:22:00	234.07	260.44	0
SDU078	2011-07-13 21:22:59	865.85	998.75	326
SDU078	2011-07-13 21:24:00	1060.83	1284.74	425
SDU078	2011-07-13 21:24:59	523.01	620.38	138
SDU078	2011-07-13 21:26:00	2310.43	2388.59	248
SDU078	2011-07-13 21:27:00	0	0	0
SDU078	2011-07-13 21:27:59	0	0	0
SDU078	2011-07-13 21:29:00	0	0	0
SDU078	2011-07-13 21:29:59	0	0	0
SDU078	2011-07-13 21:31:00	0	0	0
SDU078	2011-07-13 21:31:59	0	0	0
SDU078	2011-07-13 21:33:00	0	0	0
SDU078	2011-07-13 21:33:59	0	0	0
SDU078	2011-07-13 21:35:00	0	0	0
SDU078	2011-07-13 21:36:00	0	0	0
SDU078	2011-07-13 21:36:59	0	0	0
SDU078	2011-07-13 21:38:00	0	0	0
SDU078	2011-07-13 21:38:59	0	0	0
SDU078	2011-07-13 21:40:00	0	0	0
SDU078	2011-07-13 21:40:59	0	0	0
SDU078	2011-07-13 21:42:00	0	0	0
SDU078	2011-07-13 21:42:59	0	5	0
SDU078	2011-07-13 21:44:00	0	0	0
SDU078	2011-07-13 21:45:00	0	0	0
SDU078	2011-07-13 21:45:59	0	0	0
SDU078	2011-07-13 21:47:00	0	0	0
SDU078	2011-07-13 21:47:59	0	0	0
[truncated: 195,791 more rows]
